# Supplementary material for: In-depth population genetic study of Vitis vinifera ssp. sylvestris from the Black Sea region and its virome
Source: Front Plant Sci. 2025 Mar 25;16:1536862. doi: 10.3389/fpls.2025.1536862 (PMC11975898; doi:10.3389/fpls.2025.1536862)
Supplement: Supplementary file 2 [file Table1.xlsx]

## Sheet: ST1 Locations
Belkina et al. In-depth population genetic study of Vitis vinifera ssp. sylvestris from the Black Sea region and its virome
Supplementary Table 1. Names and locations of sample collection
Library code	Sample ID	Area	Location
A3	A1	Abkhazia	Abkhazia
A4	A2	Abkhazia	Abkhazia
A5	A3	Abkhazia	Abkhazia
A6	A4	Abkhazia	Abkhazia
A7	A5	Abkhazia	Abkhazia
A20	L1	Utrish	Lobanova Shchel
A45	L2	Utrish	Lobanova Shchel
A21	L4	Utrish	Lobanova Shchel
A43	L6	Utrish	Lobanova Shchel
A44	L7	Utrish	Lobanova Shchel
A46	L8	Utrish	Lobanova Shchel
A47	L9	Utrish	Lobanova Shchel
A48	L10	Utrish	Lobanova Shchel
A49	Sh1	Utrish	Shirokaya Shchel
A41	Sh2	Utrish	Shirokaya Shchel
A50	Sh3	Utrish	Shirokaya Shchel
A37	Sh4	Utrish	Shirokaya Shchel
A42	Sh5	Utrish	Shirokaya Shchel
A51	B1	Utrish	Vodopadnaya Shchel
A53	Bx1	Utrish	Vodopadnaya Shchel
A52	B2	Utrish	Vodopadnaya Shchel
A54	B4	Utrish	Vodopadnaya Shchel
A39	B5	Utrish	Vodopadnaya Shchel
A40	B6	Utrish	Vodopadnaya Shchel
A55	B7	Utrish	Vodopadnaya Shchel
A56	B8	Utrish	Vodopadnaya Shchel
A36	B10	Utrish	Vodopadnaya Shchel
A57	Shk_1	Utrish	Shkolny Khutor
A58	Shk_2	Utrish	Shkolny Khutor
A38	Shk_3	Utrish	Shkolny Khutor
A27	Shk_sk	Utrish	Shkolny Khutor
A24	Kras	Utrish	Shkolny Khutor
A8	501	Crimea	Alushta
A1	502	Crimea	Alushta
A9	504	Crimea	Alushta
A10	505	Crimea	Alushta
A2	506	Crimea	Alushta
A11	507	Crimea	Alushta
A12	508	Crimea	Alushta
A13	509	Crimea	Alushta
A14	510	Crimea	Alushta
A15	511	Crimea	Alushta
A16	512	Crimea	Alushta
A17	513	Crimea	Alushta
A18	514	Crimea	Alushta
A19	515	Crimea	Alushta
A25	516	Crimea	Alushta
A26	517	Crimea	Alushta
A22	518	Crimea	Yalta
A23	519	Crimea	Yalta

## Sheet: ST2 Primers
Belkina et al. In-depth population genetic study of Vitis vinifera ssp. sylvestris from the Black Sea region and its virome
Supplementary Table 2. List of the PCR primers used for grapevine genotyping and virus and viroid detection
Target		Primer name	Primer sequence (5' – 3')	PCR product length, bp	Funcion of the amplified region	Reference
Grapevine	VVIB23	VVIB23F	R6G-GGTCACGTAGATATTGAAGTTG	284 (H), 288 (F), 304 (M)	Flower sex locus	Merdinoglu et al., 2005
		VVIB23R	TTTGTATTTTGGGCATTTGCAG
	VVS2	VVS2F	FAM-CAGCCCGTAAATGTATCCATC	123-171	Neutral	Thomas, Scott, 1993
		VVS2R	AAATTCAAAATTCTAATTCAACTGG
	VVMD5	VVMD5F	TAMRA-CTAGAGCTACGCCAATCCAA	218-294	Neutral	Bowers et al., 1996
		VVMD5R	TATACCAAAAATCATATTCCTAAA
	VVMD7	VVMD7F	R6G-AGAGTTGCGGAGAACAGGAT	229-265	Neutral	Bowers et al., 1996
		VVMD7R	CGAACCTTCACACGCTTGAT
	VVMD25	VVMD25F	TAMRA-TTCCGTTAAAGCAAAAGAAAAAGG	235-273	Neutral	Bowers et al., 1999
		VVMD25R	TTGGATTTGAAATTTATTGAGGGG
	VVMD27	VVMD27F	FAM-GTACCAGATCTGAATACATCCGTAAGT	174-222	Neutral	Bowers et al., 1999
		VVMD27R	ACGGGTATAGAGCAAACGGTGT
	VVMD28	VVMD28F	TAMRA-AACAATTCAATGAAAAGAGAGAGAGAGA	212-284	Neutral	Bowers et al., 1999
		VVMD28R	TCATCAATTTCGTATCTCTATTTGCTG
	VVMD32	VVMD32F	TAMRA-TATGATTTTTTAGGGGGGTGAGG	232-292	Neutral	Bowers et al., 1999
		VVMD32R	GGAAAGATGGGATGACTCGC
	VrZAG62	VrZAG62F	FAM-CCATGTCTCTCCTCAGCTTCTCAGC	172-220	Neutral	Sefc et al., 1999
		VrZAG62R	GGTGAAATGGGCACCGAACACACGC
	VRZAG79	VRZAG79F	R6G-AGATTGTGGAGGAGGGAACAAACCG	233-269	Neutral	Sefc et al., 1999
		VRZAG79R	TGCCCCCATTTTCAAACTCCCTTCC
Virus	GRSPaV	GRSPaV_8616R	TCCAGCGAACAGGCTTAACCCA	369	Coat protein	This paper
		RT-GRSPaV_F	AGACGGGRATWCCACCMGCTAA			Osman et al., 2008
	GPGV	GPGV5521	GACATCTTCTAAAGGGCAARTC	597	MP	Shvets et al., 2022 (a)
		GPGV6098	ACCTATCCTCACAGAAATGG
	GVT	GVT_F1	CGCAGRTTYTGCATGTAYTACTC	300	Coat protein	Vinogradova et al., 2023
		GVT_R	ATTGTARGCTGGRGCACCCAT
	GVA	GVA_F	GGGTACATCGCCTTGGTCGG	350	Coat protein	Navrotskaya et al., 2021
		GVA_R	TCGAACATAACCTGTGGCTC			Eichmeier A. et al., 2016
	GLRaV-1	GLRAV-1_13339F	TTCYGAGGTGGCTAGACGWGA	401	Coat protein	Shvets et al., 2022 (b)
		GLRaV-1_13739R	WCGAGCCTTCRGCTCCYTTGA
	GRGV	RG6061F	CCGAGCTTCTCTCCAAGATCA	741	Coat protein	Cretazzo, Velasco, 2017
		RG6801R	ACTTAACGTAGGCCACTGGGT
	GRVFV	GRVFV_736F	TGGAAGCTGCGGCTGGTC	365	Polyprotein	Belkina et al., 2023
		GRVFV_1100R	GATGGAGTCGTGCATGAACC
	GV-Sat	GV-Sat_433	AAGAGATTGCGTTGTGCAACCG	444	ORF1	Shvets et al., 2022 (b)
		GV-Sat_876	GTGTCACAGAGACGGCTAAATGC		ORF2
	GaTLV	GaTLV_163F	CCGAGGTTCTGACGGTATAAA	306	RdRp	Belkina et al., 2023
		GaTLV_469R	CTTTACAGGTTTCATCCAAGCAA
	VCV	VCV_760F	GACCTGCATGGCTATTCGATT	425	Coat protein	Shvets et al., 2022 (b)
		VCV_1184R	GCTCTGCAGAATTATTTCATCTG
	AGaV	beny_125F	GCAAACCCAAACCTCTATTA	382	genomic RNA	This paper
		beny_506R	TATGTCCTTGACCGTAGC
		beny_5776F	GTTTCGACGTCTTGAACAGT	387	genomic RNA
		beny_6162R	CAAGCCGCAATTAAAACACA
		beny_920F	GACATACACGTCGGAGAGA	410	genomic RNA
		beny_1329R	CCTCCCAATCGACGCATA
	TGaV	picorna_1637F	TATGCCACCTGCATTATCTG	487	genomic RNA
		picorna_2124R	TGTTGCCATTATTAAGTCCGT
		picorna_630F	TGTGTCTCACCATCCAACT	361	genomic RNA
		picorna_991R	TAGATGCAGCCACTAAAGGAT
		picorna_RdRp_F	AATGCGTAGAGGAGCGAGAA	507	RdRp
		picorna_RdRp_R	CGGCAGTCAACGCAAATCC
		picorna_CP_F	GATGTTCCATATCCTGTCGGT	350	Coat protein
		picorna_CP_R	AATGCAGGTGGCATAGTAAGTA
		picorna_left_F	GGGTATAACATATACTCTTGAGT	188	genomic RNA
		picorna_right_R	TCGGAGATACATAGGGAACA
Viroid	GYSVd-1	GYSVd-1_mF	CAAAGCCCTTTTTCTTTCAACTGAG	249	Partial genome	Hajizadeh et al., 2012
		GYSVd-1_mR2	CCCAGAGCAGCGTGGYYY
18S		18S-H325	AAACGGCTACCACATCCAAG	673	18S	Gambino et al., 2006
		18S-C997	GCGGAGTCCTAAAAGCAACA
RACE	AGaV	Beny_3'for1	CACCAACAGACTTGGCTGG	Unknown	3'end	This paper
		Beny_3'for2	AGGTTTTTCCGTTGTGGAGC
		Beny_3'for3	CTGTTGAGGTGTCAGTTCCTT
		Beny_5'revCont	CTATTTGCGTTTCCCCCAGTT
		Beny_5'rev1	TATGTCCTTGACCGTAGC		5'end
		Beny_5'rev2	GGAAATTGCGAAGTCAATCG
		Beny_5'rev3	ACGTAGTGATCGTTCCCCTC
		Beny_3'forCont	GCAAACCCAAACCTCTATTA
		Beny_5'rev4	CCAATTTGGGGAGTATTTAACG
		Beny_5'rev5	TCCTCGAAAAACTGAAAAACCC
		Beny_5'rev6	CCAACACGTTTATCTATGTAAAC
	TGaV	Pic-Di_3'for1	CCAGATGCTCTATGGTTTAATGG		3'end
		Pic-Di_3'for2	AGGAATGGAGATAACTACCGGA
		Pic-Di_3'for3	ACCGGAAGTAAAGATGGTGATG
		Pic-Di_5'revCont	CGGCGATACGCAAGTTCAC
		Pic-Di_5'rev1	AAGGCTTTACCAACCTGTCC		5'end
		Pic-Di_5'rev2	TTGAATAGGAGCAAACTCAGGTA
		Pic-Di_5'rev3	ATCACGAGCATAAAGCCAAGT
		Pic-Di_3'forCont	GGATAGACCAAAAGATTATACAGGAC
		Pic-Di_5'rev4	AACCCTAATCTTACCCAACAAATC
		Pic-Di_5'rev5	GATCATCCATATGAACTGGTG
		Pic-Di_5'rev6	CTGGTGCATCATAATCCATAG
		Pic-Di_5'rev7	CATAGGATTAGAACCAGTATTGT
		Pic-Di_5'rev8	GTGTTTGAGTAGATGTCCACTT
		Pic-Di_5'rev9	ATTGGTTTCTTAAGTTGATCTCGA
		Pic-Di_5'rev10	GTCATCGGACATTTCATTTTCTAT
References:
Merdinoglu, D.; Butterlin, G.; Bevilacqua, L.; Chiquet, V.; Adam-Blondon, A. F., Decroocq, S. Development and characterization of a large set of microsatellite markers in grapevine (Vitis vinifera L.) suitable for multiplex PCR. Molecular Breeding. 2005, 15, 349-366. https://doi.org/10.1007/s11032-004-7651-0.
Thomas, M.R.; Scott, N.S. Microsatellite repeats in grapevine reveal DNA polymorphisms when analysed as sequence-tagged sites (STSs). Theoretical and Applied Genetics. 1993, 86, 985-990. https://doi.org/10.1007/BF00211051.
Bowers, J.E.; Dangl, G.S.; Vignani, R.; Meredith, C. P. Isolation and characterization of new polymorphic simple sequence repeat loci in grape (Vitis vinifera L.). Genome. 1996, 39(4), 628-633. https://doi.org/10.1139/g96-080.
Bowers, J.E.; Dangl, G.S.; Meredith, C.P. Development and characterization of additional microsatellite DNA markers for grape. American Journal of Enology and Viticulture. 1999, 50(3), 243-246. doi: 10.5344/ajev.1999.50.3.243.
Sefc, K. M.; Regner, F.; Turetschek, E.; Glössl, J.; Steinkellner, H. Identification of microsatellite sequences in Vitis riparia and their applicability for genotyping of different Vitis species. Genome. 1999, 42(3), 367-373. https://doi.org/10.1139/g98-168.
Osman, F.; Rowhani, A. Real-time RT-PCR (TaqMan®) assays for the detection of viruses associated with Rugose wood complex of grapevine. J. Virol. Methods 2008, 154, 69–75, doi:10.1016/j.jviromet.2008.09.005.
(a) Shvets, D.; Vinogradova, S. Occurrence and Genetic Characterization of Grapevine Pinot Gris Virus in Russia. Plants. 2022, 11, 1061. https://doi.org/10.3390/plants11081061
Vinogradova, S.V..; Porotikova, E.V..; Navrotskaya, E.V..; Massart, S..; Varallyay, E. The First Virome of Russian Vineyard. Plants 2023. 12(18). 3292; doi: 10.3390/plants12183292
Navrotskaya, E.; Porotikova, E.; Yurchenko, E.; Galbacs, Z.N.; Varallyay, E.; Vinogradova, S. High-Throughput Sequencing of Small RNAs for Diagnostics of Grapevine Viruses and Viroids in Russia. Viruses 2021, 13, 2432, doi:10.3390/V13122432.
Eichmeier, A.; Komínková, M.; Komínek, P.; Baránek, M. Comprehensive Virus Detection Using Next Generation Sequencing in Grapevine Vascular Tissues of Plants Obtained from the Wine Regions of Bohemia and Moravia (Czech Republic). PLoS One 2016, 11, e0167966, doi:10.1371/JOURNAL.PONE.0167966.
(b) Shvets, D.; Porotikova, E.; Sandomirsky, K.; Vinogradova, S. Virome of Grapevine Germplasm from the Anapa Ampelographic Collection (Russia). Viruses. 2022, 14, 1314, (Russia). Viruses. 2022, 14, 1314, doi: 10.3390/v14061314
Cretazzo, E.; Velasco, L. High-throughput Sequencing Allowed the Completion of the Genome of Grapevine Red Globe Virus and Revealed Recurring Co-infection with Other Tymoviruses in Grapevine. Plant Pathol. 2017, 66, 1202–1213, doi: 10.1111/ppa.12669
Belkina, D.; Karpova, D.; Porotikova, E.; Lifanov, I.; Vinogradova, S. Grapevine Virome of the Don Ampelographic Collection in Russia Has Concealed Five Novel Viruses. Viruses. 2023, 15, 2429. https://doi.org/10.3390/v15122429
Hajizadeh, M.; Navarro, B.; Bashir, N.S.; Torchetti, E.M.; Di Serio, F. Development and validation of a multiplex RT-PCR method for the simultaneous detection of five grapevine viroids. J. Virol. Methods 2012, 179, 62–69, doi:10.1016/J.JVIROMET.2011.09.022.
Gambino, G.; Bondaz, J.; Gribaudo, I. Detection and Elimination of Viruses in Callus, Somatic Embryos and Regenerated Plantlets of Grapevine. Eur. J. Plant Pathol. 2006, 114, 397–404, doi:10.1007/S10658-006-0004-6.

## Sheet: ST3 Black Sea SSR
Belkina et al. In-depth population genetic study of Vitis vinifera ssp. sylvestris from the Black Sea region and its virome
Supplementary Table 3. SSR profiles of grapevine samples from the Black Sea region
Sample ID	Area	Data source	VVS2		VVMD5		VVMD7		VVMD25		VVMD27		VVMD28		VVMD32		VrZAG62		VrZAG79
A1	Abkhazia	this paper	133	151	234	234	239	247	239	239	190	190	260	260	248	262	194	196	239	251
A2	Abkhazia	this paper	137	145	234	234	239	239	249	249	180	180	234	234	248	262	194	204	251	251
A3	Abkhazia	this paper	141	143	228	234	249	249	239	251	186	186	228	234	248	262	196	200	237	253
A4	Abkhazia	this paper	141	143	228	234	249	249	239	251	186	186	228	234	248	262	196	200	237	253
A5	Abkhazia	this paper	141	143	228	234	249	249	239	251	186	186	228	234	248	262	196	200	237	253
L1	Utrish	this paper	139	139	230	230	239	263	249	267	190	190	236	236	262	262	194	196	251	251
L2	Utrish	this paper	143	153	230	230	239	263	249	255	190	190	236	236	240	240	194	196	251	251
L4	Utrish	this paper	137	137	234	234	247	247	249	255	190	190	236	236	240	256	208	208	247	251
L6	Utrish	this paper	147	155	230	236	239	247	239	267	188	190	236	236	250	250	196	204	251	251
L7	Utrish	this paper	151	155	232	236	239	263	239	267	188	190	236	254	250	256	186	194	245	251
L8	Utrish	this paper	151	155	230	240	239	247	249	267	190	190	236	236	240	252	188	194	237	251
L9	Utrish	this paper	151	155	230	240	239	247	249	267	190	190	236	236	240	252	188	194	237	251
L10	Utrish	this paper	147	155	230	236	239	247	239	267	190	190	236	236	250	250	196	204	251	251
Sh1	Utrish	this paper	133	155	230	230	235	249	255	267	180	182	228	258	240	250	196	200	251	257
Sh2	Utrish	this paper	133	155	230	230	249	263	255	267	180	190	228	236	250	250	194	196	251	257
Sh3	Utrish	this paper	145	151	230	242	239	249	239	255	190	195	228	236	256	262	194	196	251	253
Sh4	Utrish	this paper	145	151	230	242	239	249	239	255	190	195	228	236	256	262	194	196	251	253
Sh5	Utrish	this paper	137	151	234	238	253	263	249	255	188	190	240	264	240	250	194	200	251	251
B1	Utrish	this paper	151	153	230	234	235	253	239	239	180	190	236	264	228	228	194	200	251	259
Bx1	Utrish	this paper	151	153	230	234	237	237	241	267	190	190	236	254	240	248	188	194	251	251
B2	Utrish	this paper	137	151	230	234	235	253	241	241	180	190	236	264	236	264	194	200	251	259
B4	Utrish	this paper	137	151	230	234	235	253	241	241	180	190	236	264	236	236	194	200	251	259
B5	Utrish	this paper	143	155	232	232	235	243	241	267	190	190	236	236	236	236	194	200	249	251
B6	Utrish	this paper	143	155	226	230	235	247	249	267	190	190	228	228	236	236	194	198	251	251
B7	Utrish	this paper	143	155	226	230	235	247	249	267	190	190	240	250	250	272	194	198	251	251
B8	Utrish	this paper	153	155	230	230	235	263	239	241	190	190	262	272	240	250	194	208	251	251
B10	Utrish	this paper	137	153	230	242	247	253	241	241	180	190	236	236	262	262	200	208	251	259
Shk_1	Utrish	this paper	133	155	230	230	235	249	255	267	186	186	228	258	240	250	194	198	251	257
Shk_2	Utrish	this paper	133	155	230	230	249	263	255	267	190	190	228	236	250	250	194	196	251	257
Shk_3	Utrish	this paper	147	153	230	230	239	263	239	267	190	190	252	254	248	254	194	198	251	251
Shk_sk	Utrish	this paper	133	147	228	228	239	263	249	267	190	190	228	236	250	256	194	198	247	251
Kras	Utrish	this paper	133	155	230	234	243	275	249	249	190	190	228	228	240	240	194	198	251	251
L3.1	Utrish	Ilnitskaya et al., 2023	145	149	230	230	239	247	249	255	190	190	236	236	250	272	190	194	251	251
L5.1	Utrish	Ilnitskaya et al., 2023	151	155	236	236	247	261	249	249	190	190	236	236	240	258	194	204	251	251
B3.1	Utrish	Ilnitskaya et al., 2023	137	151	230	234	235	253	241	241	180	190	236	264	240	240	194	200	251	259
B9.1	Utrish	Ilnitskaya et al., 2023	137	153	230	242	247	253	241	241	180	190	262	272	256	262	200	208	251	259
AT1	Utrish	Ilnitskaya et al., 2023	133	137	230	234	239	261	249	249	190	190	254	258	250	262	194	204	251	251
AT2	Utrish	Ilnitskaya et al., 2023	143	151	230	234	249	263	241	249	190	190	236	236	256	256	194	204	251	251
AT3	Utrish	Ilnitskaya et al., 2023	133	151	230	230	239	263	249	249	190	190	236	264	250	256	194	194	251	251
G1	Utrish	Ilnitskaya et al., 2024	135	155	232	232	239	249	249	267	190	195	236	264	248	248	194	194	251	251
G2	Utrish	Ilnitskaya et al., 2024	151	155	230	230	239	249	249	267	190	190	228	264	248	256	194	194	251	251
G3	Utrish	Ilnitskaya et al., 2024	133	151	238	238	239	249	250	267	190	190	250	264	240	260	194	204	247	251
G4	Utrish	Ilnitskaya et al., 2024	137	153	230	242	239	253	241	241	190	192	236	236	248	256	194	194	251	251
G5	Utrish	Ilnitskaya et al., 2024	151	151	232	232	239	263	267	267	186	188	264	264	240	252	194	194	251	251
G6	Utrish	Ilnitskaya et al., 2024	151	155	232	234	239	247	249	249	190	195	236	236	248	252	194	204	251	257
G7	Utrish	Ilnitskaya et al., 2024	151	151	230	234	239	249	249	249	190	190	236	236	250	272	194	196	251	251
Red1	Utrish	Ilnitskaya et al., 2024	155	155	230	234	239	239	234	242	190	190	236	264	240	240	194	194	251	251
Red2	Utrish	Ilnitskaya et al., 2024	141	151	230	232	239	239	267	267	180	190	235	254	240	248	194	194	249	251
Red3	Utrish	Ilnitskaya et al., 2024	141	151	230	236	239	239	249	267	174	190	236	254	240	240	194	194	251	251
Red4	Utrish	Ilnitskaya et al., 2024	141	151	230	236	239	239	249	267	174	190	236	254	240	240	194	194	251	251
501	Crimea	this paper	155	155	226	230	259	259	239	257	190	190	228	236	240	240	194	196	247	251
502	Crimea	this paper	133	155	226	230	259	263	257	259	188	190	236	240	240	240	196	196	251	271
504	Crimea	this paper	143	151	226	230	249	263	255	257	182	190	236	252	250	250	194	194	247	251
505	Crimea	this paper	147	155	230	248	239	263	257	257	184	190	236	258	240	240	194	196	251	271
506	Crimea	this paper	133	165	230	234	239	239	257	257	190	190	228	236	240	250	188	196	247	251
507	Crimea	this paper	133	153	230	242	239	239	241	259	182	190	236	236	240	250	194	194	251	271
508	Crimea	this paper	157	165	230	230	239	239	257	257	192	195	236	264	240	250	194	196	251	271
509	Crimea	this paper	145	155	230	242	239	249	267	267	190	190	228	236	240	250	194	196	251	251
510	Crimea	this paper	133	151	226	230	239	259	255	267	190	190	228	236	250	258	194	196	251	271
511	Crimea	this paper	157	165	242	242	239	263	257	257	190	190	228	228	240	250	194	196	251	251
512	Crimea	this paper	133	133	226	242	263	269	257	267	182	190	236	236	240	240	194	196	251	259
513	Crimea	this paper	153	155	230	230	239	239	241	241	190	190	236	248	240	240	188	194	247	267
514	Crimea	this paper	133	151	226	230	249	255	257	267	190	190	228	236	250	258	194	196	251	271
515	Crimea	this paper	143	151	230	230	239	263	241	241	182	192	236	236	250	250	186	186	247	251
516	Crimea	this paper	133	143	234	242	239	249	255	267	182	190	236	236	240	250	186	186	251	259
517	Crimea	this paper	133	155	230	234	259	263	257	257	182	190	236	248	240	240	194	196	251	259
518	Crimea	this paper	151	165	226	242	263	263	257	267	190	190	236	236	240	250	196	199	251	271
519	Crimea	this paper	151	155	226	242	249	263	249	267	190	190	236	236	240	250	194	197	251	251
CR1	Crimea	Korniliev, 2023	147	155	232	232	249	249	239	261	190	190	228	228	240	250	194	194	247	247
CR2	Crimea	Korniliev, 2023	133	145	226	242	251	259	249	255	188	190	258	264	240	240	194	204	251	251
CR3	Crimea	Korniliev, 2023	133	145	230	234	239	263	241	259	180	190	236	266	250	272	194	196	249	251
CR4	Crimea	Korniliev, 2023	151	165	230	242	263	263	239	241	190	190	252	264	240	256	194	196	251	251
CR5	Crimea	Korniliev, 2023	133	145	236	236	239	239	251	257	190	190	228	236	240	256	188	196	243	247
CR6	Crimea	Korniliev, 2023	147	155	230	230	249	259	267	267	190	190	252	252	240	250	194	194	247	251
CR7	Crimea	Korniliev, 2023	147	155	230	242	239	263	249	249	190	190	228	228	248	250	188	194	247	251
CR8	Crimea	Korniliev, 2023	155	155	234	234	239	251	249	257	190	190	236	264	240	240	196	204	247	247
CR9	Crimea	Korniliev, 2023	133	155	226	242	239	249	249	267	190	190	252	252	240	256	194	196	243	251
CR10	Crimea	Korniliev, 2023	155	155	220	242	239	251	249	249	190	192	236	264	240	250	196	204	247	251
CR11	Crimea	Korniliev, 2023	133	145	234	234	239	239	249	257	190	190	228	236	240	256	188	196	243	247
CR12	Crimea	Korniliev, 2023	165	165	234	234	251	263	257	257	190	192	236	264	250	258	196	204	247	251
CR13	Crimea	Korniliev, 2023	133	151	230	234	249	263	239	267	190	190	236	252	240	240	194	196	247	251
CR14	Crimea	Korniliev, 2023	133	133	230	234	249	263	249	267	182	192	228	228	250	250	194	194	251	259
CR15	Crimea	Korniliev, 2023	133	145	234	234	259	263	239	255	190	192	236	268	240	250	194	196	251	251
CR16	Crimea	Korniliev, 2023	133	151	234	240	249	249	249	257	190	190	252	264	240	240	194	196	243	247
CR17	Crimea	Korniliev, 2023	151	155	230	242	249	263	249	265	190	192	234	254	240	250	194	194	247	247
CR18	Crimea	Korniliev, 2023	155	165	230	230	249	263	257	257	190	190	228	248	240	258	194	194	247	251
CR19	Crimea	Korniliev, 2023	151	155	234	234	239	263	251	255	190	192	228	264	250	258	194	196	247	247
CR20	Crimea	Korniliev, 2023	133	155	230	238	239	249	239	249	180	192	236	236	250	250	194	194	251	251
CR21	Crimea	Korniliev, 2023	145	151	230	234	239	263	241	249	186	190	252	264	240	240	194	204	251	251
CR22	Crimea	Korniliev, 2023	133	133	232	234	249	263	239	249	190	190	236	258	240	240	194	196	247	247
CR23	Crimea	Korniliev, 2023	133	155	232	234	239	263	267	267	190	190	236	252	240	250	194	204	247	247
CR24	Crimea	Korniliev, 2023	133	141	230	240	239	249	239	267	190	190	252	252	240	250	194	202	243	247
CR25	Crimea	Korniliev, 2023	151	157	234	244	239	261	257	267	190	192	236	258	248	248	194	196	251	251
CR26	Crimea	Korniliev, 2023	133	151	234	234	263	263	257	267	190	190	236	264	240	240	194	194	247	247
CR27	Crimea	Korniliev, 2023	133	151	230	234	263	263	249	267	190	190	228	258	240	240	194	196	247	251
CR28	Crimea	Korniliev, 2023	151	155	230	230	259	263	267	267	190	190	252	252	240	240	194	196	247	251
CR29	Crimea	Korniliev, 2023	133	151	234	234	263	263	239	249	190	190	270	270	250	258	194	194	247	251
CR30	Crimea	Korniliev, 2023	133	151	230	242	249	263	267	267	190	190	228	236	240	250	194	194	243	247
CR31	Crimea	Korniliev, 2023	147	155	230	230	249	259	267	267	190	190	252	252	240	250	194	194	247	251
CR32	Crimea	Korniliev, 2023	151	155	230	230	249	259	267	267	190	190	236	258	240	250	196	196	247	251
CR33	Crimea	Korniliev, 2023	133	155	234	242	259	263	249	249	190	190	236	248	240	240	194	196	247	251
CR34	Crimea	Korniliev, 2023	133	151	234	236	259	263	249	257	190	190	236	258	250	250	194	196	251	251
CR35	Crimea	Korniliev, 2023	133	155	234	234	261	263	249	267	188	190	236	264	240	240	196	204	247	247
CR36	Crimea	Korniliev, 2023	133	153	230	230	259	259	241	249	182	190	236	236	240	250	194	196	251	251
CR37	Crimea	Korniliev, 2023	133	143	226	226	239	259	257	257	190	190	236	252	250	256	194	196	251	251
CR38	Crimea	Korniliev, 2023	133	155	232	242	249	263	267	267	188	190	236	236	234	240	194	196	247	251
CR39	Crimea	Korniliev, 2023	133	165	230	234	239	259	257	257	190	190	228	236	240	250	188	196	247	251
CR40	Crimea	Korniliev, 2023	143	145	234	234	249	249	241	255	182	190	228	236	240	258	194	194	247	259
CR41	Crimea	Korniliev, 2023	155	165	230	238	249	263	239	239	190	190	236	236	240	248	196	196	247	251
CR42	Crimea	Korniliev, 2023	145	151	234	242	239	263	241	267	186	190	246	252	240	240	188	196	251	251
CR43	Crimea	Korniliev, 2023	133	141	230	242	239	249	239	239	190	190	252	252	240	250	194	202	243	247
References:
Ilnitskaya, E.; Makarkina, M.; Kozhevnikov, E.; Gorbunov, I. Allelic diversity of the SSR locus VVIB23 linked to the flower sex in wild-growing grapevine genotypes of Krasnodar Territory. Proceedings on applied botany, genetics and breeding. 2024, 184(4), 124-132, doi: 10.30901/2227-8834-2023-4-124-132
Ilnitskaya, E.; Makarkina, M.; Gorbunov, I.; Stepanov, I.; Kozina, T.; Kozhevnikov, E.; Kotlyar, V. Genetic structure of the population of wild-growing vines of the Utrish Nature Reserve. Vavilov Journal of Genetics and Breeding. 2023, 27(4), 316-322, doi: 10.18699/VJGB-23-38
Korniliev, H. The study of genetic diversity of wild growing forms of grapes in the mountain-forest zone of Crimea using microsatellite markers. Contemporary horticulture. 2023, 4, doi: 10.52415/23126701_2023_0412

## Sheet: ST4 Wild accessions
Belkina et al. In-depth population genetic study of Vitis vinifera ssp. sylvestris from the Black Sea region and its virome
Supplementary Table 4. Wild accessions of V. vinifera ssp. sylvestris from different geographical regions included in this study
Country	Total number of samples	No. of sample in STRUCTIRE analysis	Reference
Georgia	22	558-579	Riaz, 2018
Armenia	41	580-620
Azerbaijan	100	621-720
Croatia	24	278-280, 291-292, 295, 300-303, 306-313, 317-320, 326
Israel	50	721-770	Rahimi, 2021
Spain	100	1-100	Andrés, 2012
Italy	50	101-150	D’Onofrio, 2020
Germany	50	151-200	Zdunić, 2020
Hungary	7	201-207
Slovenia	7	208-214
Bosnia and Hercegovina	20	258-277
Croatia	26	281-290, 293-294, 296-299, 304-305, 314-316, 321-325, 327
Slovenia	43	215-257	Perko, 2024
References:
Riaz, S.; De Lorenzis, G.; Velasco, D. et al. Genetic diversity analysis of cultivated and wild grapevine (Vitis vinifera L.) accessions around the Mediterranean basin and Central Asia. BMC Plant Biol. 2018, 18, 137, doi: 10.1186/s12870-018-1351-0
Rahimi, O.; Ohana-Levi, N.; Brauner, H. et al. Demographic and ecogeographic factors limit wild grapevine spread at the southern edge of its distribution range. Ecol Evol. 2021, 11, 6657–6671, doi: 10.1002/ece3.7519
De Andrés, M. T.; Benito, A.; Pérez-Rivera, G. et al. Genetic diversity of wild grapevine populations in Spain and their genetic relationships with cultivated grapevines. Molecular Ecology. 2012, 21, 800-816, doi: 10.1111/j.1365-294X.2011.05395.x
D’Onofrio, C. Introgression Among Cultivated and Wild Grapevine in Tuscany. Front. Plant Sci. 2020, 11, 202, doi: 10.3389/fpls.2020.00202
Zdunić, G.; Lukšić, K.; Nagy, Z. A. et al. Genetic Structure and Relationships among Wild and Cultivated Grapevines from Central Europe and Part of the Western Balkan Peninsula. Genes. 2020, 11, 962, doi: 10.3390/genes11090962
Perko, A.; Trapp, O.; Maul, E. et al. Monitoring and Genotyping of Wild Grapevine (Vitis vinifera L. subsp. sylvestris) in Slovenia. Plants. 2024, 13, 1234, doi: 10.3390/plants13091234

## Sheet: ST5 SSR all
Belkina et al. In-depth population genetic study of Vitis vinifera ssp. sylvestris from the Black Sea region and its virome
Supplementary Table 5. SSR profiles of grapevine samples included in the study
Grouping for analysis				Sample ID / cultivar	VVS2		VVMD5		VVMD7		VVMD25		VVMD27		VVMD28		VVMD32		VrZAG62		VrZAG79
UPGMA	Fst, Nm	PCoA	No. in STRUCTURE
Wild grapevine Abkhazia	Wild grapevine Abkhazia	Wild grapevine Abkhazia	553	A1	133	151	234	234	239	247	239	239	190	190	260	260	248	262	194	196	239	251
			554	A2	137	145	234	234	239	239	249	249	180	180	234	234	248	262	194	204	251	251
			555	A3	141	143	228	234	249	249	239	251	186	186	228	234	248	262	196	200	237	253
			556	A4	141	143	228	234	249	249	239	251	186	186	228	234	248	262	196	200	237	253
			557	A5	141	143	228	234	249	249	239	251	186	186	228	234	248	262	196	200	237	253
Wild grapevine Russia (Utrish)	Wild grapevine Utrish	Wild grapevine Utrish	328	AT3	133	151	230	230	239	263	249	249	190	190	236	264	250	256	194	194	251	251
			329	Red1	155	155	230	234	239	239	234	242	190	190	236	264	240	240	194	194	251	251
			330	Red2	141	151	230	232	239	239	267	267	180	190	235	254	240	248	194	194	249	251
			331	Red3	141	151	230	236	239	239	249	267	174	190	236	254	240	240	194	194	251	251
			332	Red4	141	151	230	236	239	239	249	267	174	190	236	254	240	240	194	194	251	251
			333	G2	151	155	230	230	239	249	249	267	190	190	228	264	248	256	194	194	251	251
			334	G7	151	151	230	234	239	249	249	249	190	190	236	236	250	272	194	196	251	251
			335	G5	151	151	232	232	239	263	267	267	186	188	264	264	240	252	194	194	251	251
			336	AT1	133	137	230	234	239	261	249	249	190	190	254	258	250	262	194	204	251	251
			337	AT2	143	151	230	234	249	263	241	249	190	190	236	236	256	256	194	204	251	251
			338	G1	135	155	232	232	239	249	249	267	190	195	236	264	248	248	194	194	251	251
			339	G3	133	151	238	238	239	249	250	267	190	190	250	264	240	260	194	204	247	251
			340	G4	137	153	230	242	239	253	241	241	190	192	236	236	248	256	194	194	251	251
			341	G6	151	155	232	234	239	247	249	249	190	195	236	236	248	252	194	204	251	257
			342	Sh1	133	155	230	230	235	249	255	267	180	182	228	258	240	250	196	200	251	257
			343	Sh2	133	155	230	230	249	263	255	267	180	190	228	236	250	250	194	196	251	257
			344	Sh3	145	151	230	242	239	249	239	255	190	195	228	236	256	262	194	196	251	253
			345	Sh4	145	151	230	242	239	249	239	255	190	195	228	236	256	262	194	196	251	253
			346	Sh5	137	151	234	238	253	263	249	255	188	190	240	264	240	250	194	200	251	251
			347	L1	139	139	230	230	239	263	249	267	190	190	236	236	262	262	194	196	251	251
			348	L2	143	153	230	230	239	263	249	255	190	190	236	236	240	240	194	196	251	251
			349	L6	147	155	230	236	239	247	239	267	188	190	236	236	250	250	196	204	251	251
			350	L7	151	155	232	236	239	263	239	267	188	190	236	254	250	256	186	194	245	251
			351	L8	151	155	230	240	239	247	249	267	190	190	236	236	240	252	188	194	237	251
			352	L9	151	155	230	240	239	247	249	267	190	190	236	236	240	252	188	194	237	251
			353	L10	147	155	230	236	239	247	239	267	190	190	236	236	250	250	196	204	251	251
			354	L3.1	145	149	230	230	239	247	249	255	190	190	236	236	250	272	190	194	251	251
			355	L5.1	151	155	236	236	247	261	249	249	190	190	236	236	240	258	194	204	251	251
			356	L4	137	137	234	234	247	247	249	255	190	190	236	236	240	256	208	208	247	251
			357	B3.1	137	151	230	234	235	253	241	241	180	190	236	264	240	240	194	200	251	259
			358	B9.1	137	153	230	242	247	253	241	241	180	190	262	272	256	262	200	208	251	259
			359	B1	151	153	230	234	235	253	239	239	180	190	236	264	228	228	194	200	251	259
			360	B2	137	151	230	234	235	253	241	241	180	190	236	264	236	264	194	200	251	259
			361	B4	137	151	230	234	235	253	241	241	180	190	236	264	236	236	194	200	251	259
			362	B5	143	155	232	232	235	243	241	267	190	190	236	236	236	236	194	200	249	251
			363	B8	153	155	230	230	235	263	239	241	190	190	262	272	240	250	194	208	251	251
			364	B10	137	153	230	242	247	253	241	241	180	190	236	236	262	262	200	208	251	259
			365	B6	143	155	226	230	235	247	249	267	190	190	228	228	236	236	194	198	251	251
			366	B7	143	155	226	230	235	247	249	267	190	190	240	250	250	272	194	198	251	251
			367	Bx1	151	153	230	234	237	237	241	267	190	190	236	254	240	248	188	194	251	251
			368	Kras	133	155	230	234	243	275	249	249	190	190	228	228	240	240	194	198	251	251
			369	Shk_sk	133	147	228	228	239	263	249	267	190	190	228	236	250	256	194	198	247	251
			370	Shk_1	133	155	230	230	235	249	255	267	186	186	228	258	240	250	194	198	251	257
			371	Shk_2	133	155	230	230	249	263	255	267	190	190	228	236	250	250	194	196	251	257
			372	Shk_3	147	153	230	230	239	263	239	267	190	190	252	254	248	254	194	198	251	251
Wild grapevine Russia (Crimea)	Wild grapevine Crimea	Wild grapevine Crimea	373	501	155	155	226	230	259	259	239	257	190	190	228	236	240	240	194	196	247	251
			374	502	133	155	226	230	259	263	257	259	188	190	236	240	240	240	196	196	251	271
			375	504	143	151	226	230	249	263	255	257	182	190	236	252	250	250	194	194	247	251
			376	505	147	155	230	248	239	263	257	257	184	190	236	258	240	240	194	196	251	271
			377	506	133	165	230	234	239	239	257	257	190	190	228	236	240	250	188	196	247	251
			378	507	133	153	230	242	239	239	241	259	182	190	236	236	240	250	194	194	251	271
			379	508	157	165	230	230	239	239	257	257	192	195	236	264	240	250	194	196	251	271
			380	509	145	155	230	242	239	249	267	267	190	190	228	236	240	250	194	196	251	251
			381	510	133	151	226	230	239	259	255	267	190	190	228	236	250	258	194	196	251	271
			382	511	157	165	242	242	239	263	257	257	190	190	228	228	240	250	194	196	251	251
			383	512	133	133	226	242	263	269	257	267	182	190	236	236	240	240	194	196	251	259
			384	513	153	155	230	230	239	239	241	241	190	190	236	248	240	240	188	194	247	267
			385	514	133	151	226	230	249	255	257	267	190	190	228	236	250	258	194	196	251	271
			386	515	143	151	230	230	239	263	241	241	182	192	236	236	250	250	186	186	247	251
			387	516	133	143	234	242	239	249	255	267	182	190	236	236	240	250	186	186	251	259
			388	517	133	155	230	234	259	263	257	257	182	190	236	248	240	240	194	196	251	259
			389	518	151	165	226	242	263	263	257	267	190	190	236	236	240	250	196	199	251	271
			390	519	151	155	226	242	249	263	249	267	190	190	236	236	240	250	194	197	251	251
			391	CR1	147	155	232	232	249	249	239	261	190	190	228	228	240	250	194	194	247	247
			392	CR2	133	145	226	242	251	259	249	255	188	190	258	264	240	240	194	204	251	251
			393	CR3	133	145	230	234	239	263	241	259	180	190	236	266	250	272	194	196	249	251
			394	CR4	151	165	230	242	263	263	239	241	190	190	252	264	240	256	194	196	251	251
			395	CR5	133	145	236	236	239	239	251	257	190	190	228	236	240	256	188	196	243	247
			396	CR6	147	155	230	230	249	259	267	267	190	190	252	252	240	250	194	194	247	251
			397	CR7	147	155	230	242	239	263	249	249	190	190	228	228	248	250	188	194	247	251
			398	CR8	155	155	234	234	239	251	249	257	190	190	236	264	240	240	196	204	247	247
			399	CR9	133	155	226	242	239	249	249	267	190	190	252	252	240	256	194	196	243	251
			400	CR10	155	155	220	242	239	251	249	249	190	192	236	264	240	250	196	204	247	251
			401	CR11	133	145	234	234	239	239	249	257	190	190	228	236	240	256	188	196	243	247
			402	CR12	165	165	234	234	251	263	257	257	190	192	236	264	250	258	196	204	247	251
			403	CR13	133	151	230	234	249	263	239	267	190	190	236	252	240	240	194	196	247	251
			404	CR14	133	133	230	234	249	263	249	267	182	192	228	228	250	250	194	194	251	259
			405	CR15	133	145	234	234	259	263	239	255	190	192	236	268	240	250	194	196	251	251
			406	CR16	133	151	234	240	249	249	249	257	190	190	252	264	240	240	194	196	243	247
			407	CR17	151	155	230	242	249	263	249	265	190	192	234	254	240	250	194	194	247	247
			408	CR18	155	165	230	230	249	263	257	257	190	190	228	248	240	258	194	194	247	251
			409	CR19	151	155	234	234	239	263	251	255	190	192	228	264	250	258	194	196	247	247
			410	CR20	133	155	230	238	239	249	239	249	180	192	236	236	250	250	194	194	251	251
			411	CR21	145	151	230	234	239	263	241	249	186	190	252	264	240	240	194	204	251	251
			412	CR22	133	133	232	234	249	263	239	249	190	190	236	258	240	240	194	196	247	247
			413	CR23	133	155	232	234	239	263	267	267	190	190	236	252	240	250	194	204	247	247
			414	CR24	133	141	230	240	239	249	239	267	190	190	252	252	240	250	194	202	243	247
			415	CR25	151	157	234	244	239	261	257	267	190	192	236	258	248	248	194	196	251	251
			416	CR26	133	151	234	234	263	263	257	267	190	190	236	264	240	240	194	194	247	247
			417	CR27	133	151	230	234	263	263	249	267	190	190	228	258	240	240	194	196	247	251
			418	CR28	151	155	230	230	259	263	267	267	190	190	252	252	240	240	194	196	247	251
			419	CR29	133	151	234	234	263	263	239	249	190	190	270	270	250	258	194	194	247	251
			420	CR30	133	151	230	242	249	263	267	267	190	190	228	236	240	250	194	194	243	247
			421	CR31	147	155	230	230	249	259	267	267	190	190	252	252	240	250	194	194	247	251
			422	CR32	151	155	230	230	249	259	267	267	190	190	236	258	240	250	196	196	247	251
			423	CR33	133	155	234	242	259	263	249	249	190	190	236	248	240	240	194	196	247	251
			424	CR34	133	151	234	236	259	263	249	257	190	190	236	258	250	250	194	196	251	251
			425	CR35	133	155	234	234	261	263	249	267	188	190	236	264	240	240	196	204	247	247
			426	CR36	133	153	230	230	259	259	241	249	182	190	236	236	240	250	194	196	251	251
			427	CR37	133	143	226	226	239	259	257	257	190	190	236	252	250	256	194	196	251	251
			428	CR38	133	155	232	242	249	263	267	267	188	190	236	236	234	240	194	196	247	251
			429	CR39	133	165	230	234	239	259	257	257	190	190	228	236	240	250	188	196	247	251
			430	CR40	143	145	234	234	249	249	241	255	182	190	228	236	240	258	194	194	247	259
			431	CR41	155	165	230	238	249	263	239	239	190	190	236	236	240	248	196	196	247	251
			432	CR42	145	151	234	242	239	263	241	267	186	190	246	252	240	240	188	196	251	251
			433	CR43	133	141	230	242	239	249	239	239	190	190	252	252	240	250	194	202	243	247
Grapevine varieties France	European varieties	European varieties	434	Cabernet Sauvignon	139	151	234	242	239	239	239	249	176	190	234	236	240	240	188	194	247	247
			435	Pinot Noir	137	151	230	240	239	243	239	249	186	190	218	236	240	272	188	194	239	245
			436	Syrah	133	133	228	234	239	239	241	241	190	192	218	228	240	272	188	194	245	251
			437	Blanc d'Ambre	133	135	230	242	239	247	241	255	190	195	218	236	240	256	194	204	249	251
			438	Tourbat	143	151	234	242	243	249	255	255	180	182	236	258	240	272	186	188	247	251
			439	Chardonnay Blanc	137	143	236	240	239	243	239	255	182	190	218	228	240	272	188	196	243	245
			440	Aligote	133	137	230	242	239	239	239	239	180	190	228	236	240	272	194	196	243	245
			441	Mornen Noir	143	151	230	230	239	253	241	249	190	190	218	236	240	240	194	200	251	259
			442	Aubin Vert	143	151	230	236	239	243	249	255	180	190	228	236	240	272	188	196	237	245
			443	Knipperle	143	151	230	236	239	239	249	255	180	190	228	236	240	250	194	196	237	245
			444	Merlot Noir	139	151	228	238	239	247	239	249	190	192	228	234	240	240	194	194	259	259
Grapevine varieties Germany			445	Septimer	143	151	228	240	243	247	249	255	182	190	236	244	252	272	188	194	243	251
			446	Riesling Weiss	143	151	228	236	249	257	249	255	182	190	228	234	252	272	194	204	243	245
			447	Mueller Thurgau Weiss	143	151	228	230	247	257	249	255	182	182	234	244	252	252	194	194	243	245
			448	Dornfelder	135	143	228	240	239	243	249	255	180	182	236	246	272	272	188	194	237	259
			449	Silvaner Gruen	151	153	228	234	243	247	241	249	190	195	228	236	272	272	188	204	249	251
			450	Kerner	151	155	228	238	247	257	241	249	186	190	228	236	272	272	194	194	239	245
Grapevine varieties Italy			451	Glera	133	143	228	248	239	247	239	243	180	195	236	244	262	264	188	204	249	259
			452	Lambrusco Salamino	151	151	230	234	233	263	249	255	186	190	236	258	240	250	194	204	247	251
			453	Mornasca	133	151	228	230	239	247	241	249	182	182	234	236	250	272	194	204	251	259
			454	Rachina	133	155	234	234	239	247	241	257	190	190	228	246	240	262	188	194	247	247
			455	Nigrut	155	155	228	230	239	247	241	249	186	190	236	236	252	272	194	196	243	251
			456	Premetta	133	155	230	230	247	263	241	249	180	190	234	236	252	272	194	194	239	251
			457	Fogarina	133	135	230	242	233	239	241	255	186	190	228	234	250	256	194	204	247	251
			458	Lambrusco Marani	135	151	240	242	233	239	249	255	186	190	228	234	256	272	196	204	247	251
Grapevine varieties Spain			459	Tempranillo Tinto	143	145	238	238	239	253	241	255	184	184	258	258	250	252	196	200	247	251
			460	GarnachaTinta	137	145	228	242	239	243	241	255	195	195	244	244	240	250	188	188	257	257
			461	Airen	143	145	228	236	243	253	255	255	182	195	234	244	252	272	188	200	247	259
			462	Maturana Blanca	143	151	234	238	239	243	249	255	186	190	236	258	240	252	186	188	245	251
			463	Verdejo Blanco	151	157	228	240	239	259	249	249	184	190	234	258	240	252	186	194	251	251
			464	Parellada	133	143	230	236	243	249	239	241	180	182	258	258	240	272	188	204	247	247
			465	Palomino Fino	133	145	230	242	239	249	241	241	186	195	236	248	256	258	188	194	251	257
			466	Pedro Ximenez	133	145	238	242	239	239	241	249	182	186	258	264	250	272	188	188	243	247
Grapevine varieties Greece			495	Agiorgitiko	143	145	234	242	243	249	239	241	176	186	258	258	256	272	200	202	247	247
			496	Assyrtiko	133	135	242	242	243	249	239	241	180	195	236	244	256	258	188	202	251	257
			497	Athiri (Thrapsathiri)	133	143	242	248	239	249	239	241	180	186	234	244	250	256	188	200	243	257
			498	Lagorthi	133	145	234	242	239	239	239	239	180	190	248	258	250	252	188	196	243	251
			499	Limnio	133	145	228	228	249	253	241	241	186	190	236	268	256	272	188	194	243	259
			500	Liatiko	135	143	242	242	239	243	239	255	186	186	234	248	272	272	200	204	247	251
			501	Roditis	133	145	228	230	247	249	239	241	186	195	236	248	252	272	194	202	239	251
Grapevine varieties Russia (Don River basin)			467	Varyushkin	133	143	238	240	239	245	239	241	186	195	248	258	252	252	192	202	249	251
			468	Mushketnyy	133	135	230	248	247	249	239	255	180	195	248	276	252	272	200	204	237	251
			469	Sibir'kovyy	133	143	230	240	239	239	239	255	180	182	234	258	262	264	188	188	251	259
			470	Yefremovskiy	133	135	238	240	249	249	241	255	180	180	234	246	272	272	186	188	247	255
			471	Shilokhvostyy	133	145	234	248	249	251	239	241	186	195	258	258	272	272	200	204	251	251
			472	Tsimlyanskiy chernyy	145	145	230	242	239	249	249	255	188	195	236	258	252	262	188	194	251	257
			473	Shampanchik bessergenevskiy	143	145	238	242	245	245	239	241	180	180	258	270	252	252	188	204	257	257
Grapevine varieties Russia (Crimea)	Crimean native varieties		474	Sary kokur	143	143	230	238	239	249	255	255	184	186	258	258	262	272	188	200	243	251
			475	Kharko	133	145	240	242	239	239	249	255	180	184	234	258	262	272	188	204	239	251
			476	Kefessiya	137	143	240	240	239	253	241	255	180	186	236	258	250	252	200	204	249	251
			477	Sary pandas	145	149	230	240	249	249	245	255	182	188	258	258	250	262	194	202	251	259
			478	Shabash	131	143	238	240	239	253	249	255	180	186	258	278	252	272	188	204	251	257
			479	Dzhevat kara	143	145	230	238	239	249	241	255	180	184	236	258	262	272	192	204	249	251
			480	Kokur belyy	145	145	230	240	239	249	239	255	188	188	258	258	250	262	194	204	251	251
Grapevine varieties Russia (Dagestan)	Asian varieties	Asian varieties	481	Gyulyabi belyi	135	143	236	238	245	249	241	241	195	195	234	258	252	272	196	200	251	257
			482	Agadai	135	151	230	236	249	249	245	249	186	186	236	258	250	272	196	200	251	251
			483	Asyl Kara	135	145	230	234	239	245	241	255	193	195	244	276	252	256	188	202	251	261
			484	Budai Shuli	141	143	238	238	239	247	239	255	180	186	234	272	250	258	202	204	249	251
			485	Bayat kapy	135	145	236	242	239	243	239	241	182	182	234	240	250	256	188	204	259	259
			486	Dzhagar	135	143	236	236	245	259	241	255	182	186	234	258	250	272	196	196	251	259
			487	Narma	135	149	236	238	245	249	241	249	184	195	236	258	244	272	188	196	249	251
Grapevine varieties Turkey			488	Bogazkere	151	155	234	240	249	255	245	255	180	195	234	244	258	272	194	204	247	249
			489	Dimrit kara	143	145	238	242	249	249	239	241	186	195	234	258	258	292	188	190	247	249
			490	Kalecik Siyah	143	149	238	242	233	249	255	255	180	180	234	236	252	256	188	190	249	251
			491	Bekari	143	145	234	238	239	243	241	249	180	180	258	258	252	272	196	200	251	251
			492	Yapincak	135	143	228	228	239	251	239	249	176	195	236	258	256	272	188	188	251	257
			493	Eksi kara	133	143	230	248	239	249	239	255	180	195	236	246	256	264	188	204	237	249
			494	Gemre kara	135	145	234	236	233	249	239	239	182	186	236	244	258	272	196	202	243	251
Grapevine varieties Armenia			502	Voskeat	143	145	238	248	247	249	241	241	180	180	258	278	266	274	190	194	239	249
			503	Areni sev	133	133	238	242	249	249	241	255	180	186	244	244	272	292	196	200	243	247
			504	Tozot	125	145	236	248	239	255	239	239	180	195	240	272	262	272	188	204	239	247
			505	Mskhali	135	151	240	248	247	249	249	255	180	195	236	248	256	272	188	200	247	247
			506	Khatun Khardzhi	125	143	238	242	239	253	245	255	176	182	236	258	272	272	200	200	237	247
			507	Garan Dmak	125	143	236	238	247	249	239	241	180	182	278	280	264	266	190	194	239	251
			508	Sateni Belyi	133	133	236	238	239	239	239	241	186	195	240	244	272	272	188	196	251	257
Grapevine varieties Azerbaijan			509	Apoi Khagog	143	145	236	248	239	249	239	249	182	198	244	258	250	272	188	194	247	253
			510	Arevik Spitak	137	143	228	230	239	247	239	241	186	195	278	278	252	272	192	204	251	251
			511	Erasheni	143	153	236	238	233	239	245	255	195	195	244	258	258	274	188	196	249	257
			512	Khindogny	133	155	228	236	239	249	241	245	182	195	258	272	258	272	188	204	247	251
			513	Shafei	143	145	238	242	243	247	239	255	186	195	244	244	250	250	188	202	247	251
			514	Bayan Shirei	143	143	230	240	243	247	239	255	195	195	236	244	272	272	190	204	251	251
			515	Khatmi	135	143	224	238	249	249	241	255	186	195	258	260	250	272	200	200	251	257
Grapevine varieties Tajikistan			516	Bogi Kara	125	133	236	236	247	253	239	241	180	195	236	244	256	272	188	204	247	257
			517	Angur Siekh Kalon	133	145	228	236	233	247	239	267	180	188	244	244	270	272	196	204	247	253
			518	Bedaki Chernyi Krupnoplodnyi	143	155	240	242	239	239	249	255	180	182	228	234	256	256	188	196	237	259
			519	Khamirak	141	155	228	238	239	249	255	263	182	195	236	276	256	256	188	194	257	261
			520	Kurbany Mashi	143	147	236	236	243	253	253	255	180	195	244	258	250	258	188	188	247	247
			521	Maizi Ishkori	143	155	226	242	243	253	245	255	195	195	244	244	250	256	188	188	255	257
			522	Tagobi	125	143	230	236	245	253	241	255	180	186	244	244	258	258	188	196	247	251
Grapevine varieties Afghanistan			523	Abjouch	151	151	236	242	247	247	245	255	180	195	244	244	258	272	196	196	247	257
			524	Fahri	143	151	234	242	233	251	245	257	180	195	236	246	256	258	188	196	247	257
			525	Fahri Kalamak	141	151	236	242	253	253	249	255	186	195	235	260	256	272	188	188	249	257
			526	Gholadan	137	145	236	242	239	253	239	239	180	195	218	244	250	250	174	188	249	255
			527	Haita	135	141	238	242	247	253	255	255	195	195	244	260	258	272	188	204	243	257
			528	Raucha Safid	143	145	240	242	243	253	239	255	182	195	244	246	250	272	188	188	247	247
			529	Sahibi Sorh	135	145	240	242	235	247	239	239	180	180	244	258	250	272	188	196	247	257
Grapevine varieties Turkmenistan			530	Terbash	125	153	238	242	235	245	241	249	180	180	258	258	250	272	196	202	247	247
			531	Ak Shekerek	135	141	238	242	239	253	239	241	180	186	244	258	250	274	192	198	247	251
			532	Chol Izyum	145	145	230	238	249	263	239	241	195	195	234	244	258	272	194	196	251	257
			533	Dzhidzhigi Kara	141	155	236	238	249	253	245	255	182	186	236	246	250	256	188	194	247	251
			534	Kara Usyum Ashkhabadskii	135	141	238	242	247	253	239	241	182	188	248	248	272	272	190	192	247	251
			535	Kara Usyum Nukhurskii	135	153	236	238	233	253	249	263	180	188	258	272	252	272	192	204	247	247
			536	Kash Uzyum	141	143	238	242	251	253	245	255	186	195	236	236	250	252	188	204	257	261
Grapevine varieties Georgia			537	Tsitska	143	145	228	236	239	253	239	255	186	188	236	258	262	272	194	196	251	251
			538	Aleksandrouli	143	153	238	242	247	247	239	255	180	186	234	244	262	262	190	204	237	251
			539	Mtsvane Kakhuri	135	141	236	242	247	253	239	267	180	180	236	240	262	272	190	200	237	237
			540	Rkatsiteli	133	141	236	242	247	253	239	267	180	182	236	244	262	272	190	200	249	259
			541	Saperavi	133	145	226	242	239	239	239	241	190	193	236	244	244	250	188	200	243	261
			542	Chinuri	137	141	240	242	249	253	241	267	180	195	236	258	262	272	200	200	249	251
			543	Adanasuri	137	143	230	234	239	249	249	255	188	190	236	258	240	272	194	196	251	251
			544	Chkhaveri	133	133	234	242	247	263	239	249	180	190	228	236	250	262	202	204	239	253
			545	Tsolikouri	143	145	228	234	247	253	255	255	180	180	234	236	248	262	194	208	239	239
Grapevine varieties Abkhazia	Abkhazian native varieties		546	Kachich	153	155	234	240	239	249	239	267	186	193	234	248	262	272	194	196	237	255
			547	Atyrkuazh	133	143	228	234	247	249	241	255	180	190	234	236	250	272	194	200	237	251
			548	Avasirhva	141	145	234	242	239	249	239	249	184	190	234	248	248	262	200	204	251	257
			549	Atvizh	137	145	228	234	239	239	239	249	184	193	236	236	258	262	188	188	251	255
			550	Achkykazh	143	145	228	228	239	249	239	255	186	193	236	251	262	262	200	204	251	255
			551	Azhapsh	123	155	234	234	239	249	240	267	184	193	226	248	262	272	196	204	247	255
			552	Azhikvaca	141	153	234	242	241	247	239	255	180	184	228	236	262	262	194	208	237	251
Wild grapevine Georgia	Wild grapevine Georgia	Wild grapevine Georgia	558	Sy_As_Georgia_1	123	141	240	242	235	247	239	240	180	184	226	228	250	272	0	0	0	0
			559	Sy_As_Georgia_2	151	151	238	238	235	235	239	249	180	184	226	236	244	272	0	0	0	0
			560	Sy_As_Georgia_3	123	155	238	240	235	235	239	240	180	180	226	236	244	248	0	0	0	0
			561	Sy_As_Georgia_4	151	151	238	238	235	249	249	255	176	184	226	236	248	248	0	0	0	0
			562	Sy_As_Georgia_5	123	155	238	240	235	249	239	240	176	184	226	236	248	272	0	0	0	0
			563	Sy_As_Georgia_6	123	155	238	240	235	235	239	240	176	180	226	236	244	248	0	0	0	0
			564	Sy_As_Georgia_7	123	155	238	238	247	249	239	240	176	180	226	236	248	248	0	0	0	0
			565	Sy_As_Georgia_8	151	155	238	240	235	235	239	249	180	184	226	236	248	248	0	0	0	0
			566	Sy_As_Georgia_9	151	155	238	240	235	249	239	249	176	184	226	236	244	272	0	0	0	0
			567	Sy_As_Georgia_10	137	137	236	242	249	249	255	255	190	190	258	258	250	250	0	0	0	0
			568	Sy_As_Georgia_11	141	141	236	236	245	249	255	267	194	194	236	258	262	262	0	0	0	0
			569	Sy_As_Georgia_12	137	141	236	242	245	249	267	267	190	190	236	258	250	262	0	0	0	0
			570	Sy_As_Georgia_13	137	137	236	236	245	249	255	255	194	194	236	258	250	250	0	0	0	0
			571	Sy_As_Georgia_14	137	137	236	242	245	249	255	267	194	194	236	258	250	262	0	0	0	0
			572	Sy_As_Georgia_15	137	137	236	236	245	245	255	267	190	190	258	258	250	262	0	0	0	0
			573	Sy_As_Georgia_16	137	137	242	242	245	249	255	255	190	190	236	258	250	262	0	0	0	0
			574	Sy_As_Georgia_17	137	141	236	236	245	245	255	267	194	194	258	258	250	262	0	0	0	0
			575	Sy_As_Georgia_18	137	141	236	242	249	249	255	267	190	190	236	236	250	250	0	0	0	0
			576	Sy_As_Georgia_19	137	141	242	242	245	249	255	267	190	194	236	258	262	262	0	0	0	0
			577	Sy_As_Georgia_20	141	141	236	242	245	245	267	267	190	194	236	236	262	262	0	0	0	0
			578	Sy_As_Georgia_21	141	141	236	236	245	249	267	267	190	190	236	258	250	262	0	0	0	0
			579	Sy_As_Georgia_22	137	137	236	242	245	245	255	255	190	194	236	236	250	250	0	0	0	0
Wild grapevine Armenia	Wild grapevine Armenia	Wild grapevine Armenia	580	Sy_As_Armenia_1	143	147	228	236	239	249	255	255	180	196	254	266	248	272	0	0	0	0
			581	Sy_As_Armenia_2	137	143	228	236	239	249	249	255	180	196	254	258	262	272	0	0	0	0
			582	Sy_As_Armenia_3	141	147	238	238	235	249	249	249	180	196	276	276	262	262	0	0	0	0
			583	Sy_As_Armenia_4	137	143	236	242	241	247	241	249	180	196	236	254	248	254	0	0	0	0
			584	Sy_As_Armenia_5	137	141	230	238	241	253	249	255	182	182	236	276	248	262	0	0	0	0
			585	Sy_As_Armenia_6	137	137	236	242	239	249	241	249	176	196	254	276	250	262	0	0	0	0
			586	Sy_As_Armenia_7	141	147	230	238	249	259	255	255	182	182	254	276	248	262	0	0	0	0
			587	Sy_As_Armenia_8	137	145	228	238	239	249	241	249	182	182	254	266	248	272	0	0	0	0
			588	Sy_As_Armenia_9	141	147	230	236	249	253	249	255	182	196	254	254	248	248	0	0	0	0
			589	Sy_As_Armenia_10	137	145	228	238	239	249	241	249	182	182	234	254	258	262	0	0	0	0
			590	Sy_As_Armenia_11	137	147	230	236	247	249	241	255	182	196	228	276	248	258	0	0	0	0
			591	Sy_As_Armenia_12	143	147	230	238	239	249	255	255	180	182	254	276	250	262	0	0	0	0
			592	Sy_As_Armenia_13	133	137	238	240	249	259	241	249	182	190	240	254	248	258	0	0	0	0
			593	Sy_As_Armenia_14	137	153	230	238	235	241	239	249	182	196	276	276	248	252	0	0	0	0
			594	Sy_As_Armenia_15	147	153	238	242	235	249	239	255	182	182	228	276	252	262	0	0	0	0
			595	Sy_As_Armenia_16	137	141	230	238	249	253	239	249	182	182	236	276	248	248	0	0	0	0
			596	Sy_As_Armenia_17	137	141	230	236	241	253	249	255	180	182	236	276	248	262	0	0	0	0
			597	Sy_As_Armenia_18	133	133	230	236	235	249	239	239	186	190	248	258	262	272	0	0	0	0
			598	Sy_As_Armenia_19	135	143	232	244	235	235	239	255	190	190	246	258	244	248	0	0	0	0
			599	Sy_As_Armenia_20	133	135	230	236	235	249	239	239	190	190	236	248	244	262	0	0	0	0
			600	Sy_As_Armenia_21	133	143	230	236	239	249	239	255	186	190	236	258	244	244	0	0	0	0
			601	Sy_As_Armenia_22	135	141	232	242	239	263	239	239	190	190	248	248	252	272	0	0	0	0
			602	Sy_As_Armenia_23	133	135	228	236	239	239	239	241	186	190	236	248	244	248	0	0	0	0
			603	Sy_As_Armenia_24	137	143	238	240	235	263	239	241	190	190	244	248	248	248	0	0	0	0
			604	Sy_As_Armenia_25	137	153	236	240	245	263	239	253	186	190	236	276	248	248	0	0	0	0
			605	Sy_As_Armenia_26	133	135	228	236	239	239	239	241	186	190	236	248	244	248	0	0	0	0
			606	Sy_As_Armenia_27	133	135	236	238	235	239	239	255	190	190	248	248	248	250	0	0	0	0
			607	Sy_As_Armenia_28	133	135	230	236	235	263	241	255	190	196	236	244	248	248	0	0	0	0
			608	Sy_As_Armenia_29	133	135	230	236	239	263	239	255	184	190	236	248	244	262	0	0	0	0
			609	Sy_As_Armenia_30	133	143	236	238	235	263	241	255	180	190	236	248	248	248	0	0	0	0
			610	Sy_As_Armenia_31	133	133	236	238	263	263	241	241	190	196	236	248	244	250	0	0	0	0
			611	Sy_As_Armenia_32	133	137	230	236	239	247	241	241	190	190	248	248	244	262	0	0	0	0
			612	Sy_As_Armenia_33	133	133	232	238	239	239	239	241	180	190	248	248	244	248	0	0	0	0
			613	Sy_As_Armenia_34	133	135	232	236	235	263	241	255	190	190	236	248	244	244	0	0	0	0
			614	Sy_As_Armenia_35	133	135	232	238	239	239	239	255	180	190	236	236	244	248	0	0	0	0
			615	Sy_As_Armenia_36	135	135	236	236	239	243	239	255	182	190	248	248	244	252	0	0	0	0
			616	Sy_As_Armenia_37	135	137	236	244	239	263	239	255	190	196	248	276	244	248	0	0	0	0
			617	Sy_As_Armenia_38	133	135	236	238	235	239	241	255	190	190	236	248	248	248	0	0	0	0
			618	Sy_As_Armenia_39	133	135	238	238	239	239	239	255	190	190	236	248	244	244	0	0	0	0
			619	Sy_As_Armenia_40	133	137	236	236	235	239	241	271	190	196	248	248	244	248	0	0	0	0
			620	Sy_As_Armenia_41	133	133	238	238	239	239	241	255	190	196	236	244	248	248	0	0	0	0
Wild grapevine Azerbaijan	Wild grapevine Azerbaijan	Wild grapevine Azerbaijan	621	Sy_As_Azerbaijan_1	143	155	242	242	235	245	239	249	176	176	236	236	244	254	0	0	0	0
			622	Sy_As_Azerbaijan_2	143	143	242	244	235	245	249	249	190	190	236	276	244	254	0	0	0	0
			623	Sy_As_Azerbaijan_3	141	143	230	242	235	247	241	249	176	190	236	276	248	254	0	0	0	0
			624	Sy_As_Azerbaijan_4	143	143	234	242	247	247	249	249	176	186	236	236	244	248	0	0	0	0
			625	Sy_As_Azerbaijan_5	137	143	236	242	235	239	249	255	184	190	276	276	244	254	0	0	0	0
			626	Sy_As_Azerbaijan_6	143	143	234	244	235	245	249	249	176	190	236	276	244	254	0	0	0	0
			627	Sy_As_Azerbaijan_7	143	155	242	242	245	247	239	249	176	186	236	276	244	248	0	0	0	0
			628	Sy_As_Azerbaijan_8	153	155	238	242	235	235	239	239	190	190	276	276	244	248	0	0	0	0
			629	Sy_As_Azerbaijan_9	135	145	226	238	241	263	255	273	184	184	248	276	248	250	0	0	0	0
			630	Sy_As_Azerbaijan_10	141	143	230	238	249	263	239	239	184	184	276	276	248	248	0	0	0	0
			631	Sy_As_Azerbaijan_11	135	141	230	238	235	249	239	255	184	186	236	236	248	254	0	0	0	0
			632	Sy_As_Azerbaijan_12	135	141	230	230	235	239	255	267	180	184	236	264	250	254	0	0	0	0
			633	Sy_As_Azerbaijan_13	137	143	238	238	235	263	239	239	184	194	236	276	248	248	0	0	0	0
			634	Sy_As_Azerbaijan_14	137	153	236	236	235	259	239	249	184	196	254	276	240	248	0	0	0	0
			635	Sy_As_Azerbaijan_15	141	143	230	238	235	249	239	239	184	186	276	276	248	254	0	0	0	0
			636	Sy_As_Azerbaijan_16	141	143	230	238	235	263	239	267	184	194	254	276	250	254	0	0	0	0
			637	Sy_As_Azerbaijan_17	141	143	230	238	249	263	239	239	184	190	236	236	248	254	0	0	0	0
			638	Sy_As_Azerbaijan_18	141	143	230	238	235	249	239	239	184	190	236	276	248	272	0	0	0	0
			639	Sy_As_Azerbaijan_19	143	153	230	238	235	263	239	249	184	192	254	276	248	248	0	0	0	0
			640	Sy_As_Azerbaijan_20	143	153	230	236	239	245	239	249	184	190	236	276	244	250	0	0	0	0
			641	Sy_As_Azerbaijan_21	141	143	230	238	235	245	249	267	180	190	236	276	246	248	0	0	0	0
			642	Sy_As_Azerbaijan_22	133	141	238	238	235	263	249	267	182	190	248	248	248	256	0	0	0	0
			643	Sy_As_Azerbaijan_23	133	133	238	238	235	239	239	249	184	190	236	244	246	248	0	0	0	0
			644	Sy_As_Azerbaijan_24	133	141	236	238	235	239	239	249	184	190	236	276	248	250	0	0	0	0
			645	Sy_As_Azerbaijan_25	133	141	230	238	235	263	249	267	190	190	236	276	248	256	0	0	0	0
			646	Sy_As_Azerbaijan_26	143	143	238	238	235	263	255	255	190	190	236	276	248	248	0	0	0	0
			647	Sy_As_Azerbaijan_27	133	143	238	238	235	263	249	255	190	190	248	276	246	248	0	0	0	0
			648	Sy_As_Azerbaijan_28	133	155	232	238	263	263	239	249	190	190	236	276	244	246	0	0	0	0
			649	Sy_As_Azerbaijan_29	143	143	234	238	245	263	249	255	190	190	236	248	244	246	0	0	0	0
			650	Sy_As_Azerbaijan_30	143	143	238	238	235	263	249	255	190	190	236	248	246	248	0	0	0	0
			651	Sy_As_Azerbaijan_31	133	143	238	238	245	263	249	255	190	190	248	248	246	256	0	0	0	0
			652	Sy_As_Azerbaijan_32	141	143	230	238	235	235	255	267	190	190	236	248	248	256	0	0	0	0
			653	Sy_As_Azerbaijan_33	135	143	238	238	235	239	249	255	184	190	236	236	248	262	0	0	0	0
			654	Sy_As_Azerbaijan_34	141	143	238	242	259	263	255	267	190	196	236	248	248	250	0	0	0	0
			655	Sy_As_Azerbaijan_35	133	141	238	238	235	235	249	267	190	190	236	248	246	248	0	0	0	0
			656	Sy_As_Azerbaijan_36	143	153	238	244	239	263	255	255	190	196	236	258	246	248	0	0	0	0
			657	Sy_As_Azerbaijan_37	141	143	236	238	235	263	241	255	180	190	248	248	246	248	0	0	0	0
			658	Sy_As_Azerbaijan_38	143	153	238	238	235	235	239	255	190	190	236	248	246	252	0	0	0	0
			659	Sy_As_Azerbaijan_39	141	143	230	238	235	245	255	267	190	190	248	276	248	256	0	0	0	0
			660	Sy_As_Azerbaijan_40	137	143	230	238	239	263	239	255	184	190	236	248	248	252	0	0	0	0
			661	Sy_As_Azerbaijan_41	143	145	230	238	235	235	241	255	184	192	254	254	248	252	0	0	0	0
			662	Sy_As_Azerbaijan_42	145	145	238	238	239	263	239	241	184	190	236	248	248	248	0	0	0	0
			663	Sy_As_Azerbaijan_43	143	145	230	248	239	263	239	241	190	190	254	254	248	248	0	0	0	0
			664	Sy_As_Azerbaijan_44	133	143	238	248	263	263	239	239	190	192	236	236	248	248	0	0	0	0
			665	Sy_As_Azerbaijan_45	133	143	238	238	235	245	239	239	184	192	236	254	248	252	0	0	0	0
			666	Sy_As_Azerbaijan_46	133	143	238	238	235	239	239	239	184	190	254	254	248	248	0	0	0	0
			667	Sy_As_Azerbaijan_47	133	143	230	248	239	263	239	239	184	192	236	248	248	248	0	0	0	0
			668	Sy_As_Azerbaijan_48	133	143	230	248	259	263	249	255	184	192	244	254	248	254	0	0	0	0
			669	Sy_As_Azerbaijan_49	133	145	236	238	263	263	239	239	190	196	236	236	248	248	0	0	0	0
			670	Sy_As_Azerbaijan_50	143	143	230	248	235	263	239	255	184	192	236	254	248	252	0	0	0	0
			671	Sy_As_Azerbaijan_51	143	145	238	238	235	263	241	255	190	190	248	254	248	248	0	0	0	0
			672	Sy_As_Azerbaijan_52	133	141	232	238	263	263	239	239	190	190	236	236	248	248	0	0	0	0
			673	Sy_As_Azerbaijan_53	133	143	238	248	235	263	239	239	184	190	254	254	248	252	0	0	0	0
			674	Sy_As_Azerbaijan_54	143	145	230	248	239	263	241	255	190	192	236	254	248	252	0	0	0	0
			675	Sy_As_Azerbaijan_55	133	143	230	238	235	239	239	239	184	192	236	248	248	252	0	0	0	0
			676	Sy_As_Azerbaijan_56	133	145	238	238	235	235	239	241	190	190	254	254	248	248	0	0	0	0
			677	Sy_As_Azerbaijan_57	143	143	238	238	235	239	239	255	184	192	236	254	248	252	0	0	0	0
			678	Sy_As_Azerbaijan_58	143	143	230	248	239	263	241	255	190	192	254	254	248	252	0	0	0	0
			679	Sy_As_Azerbaijan_59	133	143	238	248	239	263	239	239	184	192	236	248	248	252	0	0	0	0
			680	Sy_As_Azerbaijan_60	143	143	238	248	235	235	239	255	184	190	236	254	248	252	0	0	0	0
			681	Sy_As_Azerbaijan_61	133	143	230	238	235	235	239	239	190	192	236	254	248	248	0	0	0	0
			682	Sy_As_Azerbaijan_62	143	143	230	238	235	263	239	255	190	192	236	248	248	248	0	0	0	0
			683	Sy_As_Azerbaijan_63	133	133	238	240	235	259	249	271	182	192	254	254	250	258	0	0	0	0
			684	Sy_As_Azerbaijan_64	137	137	238	248	239	263	239	239	190	192	236	254	248	258	0	0	0	0
			685	Sy_As_Azerbaijan_65	133	133	236	238	259	263	239	239	182	190	254	254	248	258	0	0	0	0
			686	Sy_As_Azerbaijan_66	133	141	238	238	239	239	249	271	190	192	254	254	248	258	0	0	0	0
			687	Sy_As_Azerbaijan_67	137	153	238	240	259	263	239	239	182	190	254	254	254	258	0	0	0	0
			688	Sy_As_Azerbaijan_68	137	141	238	238	235	239	239	271	190	192	254	276	248	250	0	0	0	0
			689	Sy_As_Azerbaijan_69	133	141	238	238	239	239	249	271	182	190	254	254	248	250	0	0	0	0
			690	Sy_As_Azerbaijan_70	137	141	238	240	239	239	239	249	190	190	236	254	248	258	0	0	0	0
			691	Sy_As_Azerbaijan_71	133	141	238	240	235	239	249	271	182	190	236	254	248	258	0	0	0	0
			692	Sy_As_Azerbaijan_72	133	137	238	238	235	259	239	249	190	190	254	254	250	258	0	0	0	0
			693	Sy_As_Azerbaijan_73	137	145	230	238	239	239	239	241	182	190	254	254	248	248	0	0	0	0
			694	Sy_As_Azerbaijan_74	137	145	236	238	235	239	239	255	182	190	248	254	254	258	0	0	0	0
			695	Sy_As_Azerbaijan_75	133	141	238	238	239	259	249	271	190	192	254	254	248	248	0	0	0	0
			696	Sy_As_Azerbaijan_76	137	141	238	240	235	239	239	249	190	192	254	254	248	250	0	0	0	0
			697	Sy_As_Azerbaijan_77	133	141	238	238	239	239	249	271	182	190	236	254	248	258	0	0	0	0
			698	Sy_As_Azerbaijan_78	133	137	238	238	239	239	239	249	190	192	254	254	250	258	0	0	0	0
			699	Sy_As_Azerbaijan_79	137	157	236	240	235	259	239	239	176	190	254	254	248	248	0	0	0	0
			700	Sy_As_Azerbaijan_80	133	137	238	238	245	259	239	239	182	190	244	254	254	258	0	0	0	0
			701	Sy_As_Azerbaijan_81	133	153	238	238	249	259	249	271	186	190	236	254	248	252	0	0	0	0
			702	Sy_As_Azerbaijan_82	137	153	232	238	239	263	239	239	182	190	248	254	240	258	0	0	0	0
			703	Sy_As_Azerbaijan_83	133	143	230	240	239	259	239	271	184	190	248	254	248	252	0	0	0	0
			704	Sy_As_Azerbaijan_84	137	153	238	238	235	239	239	239	190	190	254	254	248	250	0	0	0	0
			705	Sy_As_Azerbaijan_85	133	145	230	248	235	239	239	241	184	192	254	254	248	248	0	0	0	0
			706	Sy_As_Azerbaijan_86	133	153	226	226	235	239	239	239	184	194	254	276	248	248	0	0	0	0
			707	Sy_As_Azerbaijan_87	135	137	230	238	235	239	239	241	186	186	276	276	248	248	0	0	0	0
			708	Sy_As_Azerbaijan_88	133	133	230	238	235	239	239	239	184	186	276	276	248	258	0	0	0	0
			709	Sy_As_Azerbaijan_89	133	135	230	236	239	239	241	267	184	194	276	276	248	248	0	0	0	0
			710	Sy_As_Azerbaijan_90	133	135	230	230	235	239	241	267	184	186	276	276	248	248	0	0	0	0
			711	Sy_As_Azerbaijan_91	135	137	236	244	239	245	239	241	184	194	236	276	248	248	0	0	0	0
			712	Sy_As_Azerbaijan_92	133	135	226	230	235	239	241	267	186	194	254	276	248	248	0	0	0	0
			713	Sy_As_Azerbaijan_93	135	141	236	238	239	239	241	267	184	190	276	276	240	248	0	0	0	0
			714	Sy_As_Azerbaijan_94	133	135	226	236	239	263	241	267	184	194	254	276	248	248	0	0	0	0
			715	Sy_As_Azerbaijan_95	133	135	236	238	239	239	239	241	186	186	254	276	248	258	0	0	0	0
			716	Sy_As_Azerbaijan_96	133	157	230	238	239	245	239	255	184	190	236	276	248	250	0	0	0	0
			717	Sy_As_Azerbaijan_97	135	137	230	236	239	239	239	239	186	194	254	276	248	258	0	0	0	0
			718	Sy_As_Azerbaijan_98	135	137	230	236	235	239	239	241	184	184	276	276	248	258	0	0	0	0
			719	Sy_As_Azerbaijan_99	133	133	226	236	235	239	241	241	184	184	254	276	248	248	0	0	0	0
			720	Sy_As_Azerbaijan_100	133	153	232	236	235	239	239	267	184	190	254	276	248	248	0	0	0	0
Wild grapevine Israel	Wild grapevine Israel	Wild grapevine Israel	721	Sy_As_Israel_1	135	149	0	0	233	251	239	255	180	182	244	248	250	270	204	204	247	257
			722	Sy_As_Israel_2	135	153	0	0	233	245	239	249	180	180	244	258	256	270	194	196	247	255
			723	Sy_As_Israel_3	133	135	0	0	247	247	239	255	180	180	244	258	250	254	204	204	247	251
			724	Sy_As_Israel_4	133	135	0	0	239	247	239	241	180	180	244	244	260	260	196	204	245	247
			725	Sy_As_Israel_5	133	135	0	0	247	249	239	239	180	182	236	248	260	270	194	204	245	245
			726	Sy_As_Israel_6	135	135	0	0	247	249	239	239	180	186	236	244	256	270	192	194	245	255
			727	Sy_As_Israel_7	135	139	0	0	247	247	241	245	180	186	258	262	262	270	196	204	251	251
			728	Sy_As_Israel_8	133	151	0	0	247	249	249	251	182	194	256	258	260	270	188	200	247	247
			729	Sy_As_Israel_9	133	145	0	0	233	239	249	251	186	186	236	236	254	270	188	190	251	251
			730	Sy_As_Israel_10	133	145	0	0	247	247	239	241	180	186	258	262	270	270	196	204	247	251
			731	Sy_As_Israel_11	135	145	0	0	233	249	239	251	180	194	258	272	258	270	196	204	249	251
			732	Sy_As_Israel_12	135	143	0	0	233	249	239	255	180	194	248	258	270	270	190	196	247	249
			733	Sy_As_Israel_13	135	135	0	0	233	249	239	241	178	180	258	272	260	270	194	196	247	257
			734	Sy_As_Israel_14	135	145	0	0	247	247	241	245	180	182	244	258	260	270	192	196	247	257
			735	Sy_As_Israel_15	135	135	0	0	239	239	241	251	180	186	258	270	250	260	188	194	247	247
			736	Sy_As_Israel_16	135	145	0	0	239	239	239	251	182	194	244	258	250	262	188	196	247	249
			737	Sy_As_Israel_17	137	137	0	0	233	249	239	241	180	180	256	258	254	272	196	204	247	247
			738	Sy_As_Israel_18	143	145	0	0	239	249	239	255	194	194	258	258	254	272	194	194	249	249
			739	Sy_As_Israel_19	137	145	0	0	243	249	239	239	180	194	258	258	270	270	194	194	249	249
			740	Sy_As_Israel_20	135	137	0	0	233	247	239	239	180	180	258	258	270	270	194	202	247	247
			741	Sy_As_Israel_21	135	137	0	0	233	233	239	241	178	178	258	270	270	270	196	204	249	257
			742	Sy_As_Israel_22	143	151	0	0	249	249	239	239	180	180	248	254	244	254	194	194	245	245
			743	Sy_As_Israel_23	135	153	0	0	249	249	241	245	180	180	244	248	242	270	194	204	245	247
			744	Sy_As_Israel_24	135	151	0	0	247	249	239	249	180	180	248	254	254	254	194	204	245	245
			745	Sy_As_Israel_25	135	143	0	0	239	249	239	241	180	186	254	254	244	254	194	202	245	249
			746	Sy_As_Israel_26	151	153	0	0	247	249	239	245	180	180	254	254	252	270	194	204	245	247
			747	Sy_As_Israel_27	145	153	0	0	247	249	239	245	180	180	254	254	252	258	194	204	241	245
			748	Sy_As_Israel_28	151	153	0	0	247	249	239	245	180	180	244	254	244	254	194	204	241	247
			749	Sy_As_Israel_29	143	143	0	0	245	245	239	239	182	182	258	262	250	260	194	202	247	247
			750	Sy_As_Israel_30	143	145	0	0	239	245	239	241	180	182	248	258	250	260	188	194	247	247
			751	Sy_As_Israel_31	129	133	0	0	239	247	241	251	182	182	236	252	250	254	192	194	247	251
			752	Sy_As_Israel_32	133	145	0	0	245	245	241	241	182	182	252	258	254	258	194	200	247	247
			753	Sy_As_Israel_33	141	143	0	0	247	249	239	251	182	182	244	268	254	260	200	204	245	247
			754	Sy_As_Israel_34	133	141	0	0	245	249	241	251	180	182	268	280	252	260	200	202	245	249
			755	Sy_As_Israel_35	141	145	0	0	245	249	239	251	180	186	244	244	244	250	196	200	243	249
			756	Sy_As_Israel_36	133	133	0	0	245	245	239	241	180	186	244	248	254	260	194	202	245	245
			757	Sy_As_Israel_37	133	137	0	0	247	249	239	241	180	180	258	258	248	256	200	204	245	249
			758	Sy_As_Israel_38	135	147	0	0	245	249	251	255	180	180	244	244	252	256	194	202	247	247
			759	Sy_As_Israel_39	129	133	0	0	245	245	239	239	182	182	244	268	248	252	194	202	245	247
			760	Sy_As_Israel_40	133	135	0	0	249	249	239	241	186	186	244	244	234	248	194	194	237	245
			761	Sy_As_Israel_41	143	153	0	0	247	249	239	247	180	186	244	244	242	242	200	204	247	251
			762	Sy_As_Israel_42	137	143	0	0	247	251	239	239	180	186	244	244	250	254	194	204	247	251
			763	Sy_As_Israel_43	141	145	0	0	233	247	245	251	182	186	244	254	254	254	192	192	247	249
			764	Sy_As_Israel_44	133	135	0	0	247	247	241	241	180	180	244	260	254	262	194	196	247	247
			765	Sy_As_Israel_45	135	143	0	0	247	249	241	241	180	182	244	272	250	256	194	200	247	251
			766	Sy_As_Israel_46	129	151	0	0	235	245	241	241	180	180	258	258	260	260	202	202	247	247
			767	Sy_As_Israel_47	137	145	0	0	245	245	239	239	180	180	262	262	246	254	200	200	251	255
			768	Sy_As_Israel_48	129	145	0	0	245	247	241	251	180	180	244	262	246	260	192	202	247	251
			769	Sy_As_Israel_49	133	133	0	0	247	249	239	241	180	182	258	258	254	258	192	200	247	249
			770	Sy_As_Israel_50	133	135	0	0	239	247	241	255	180	182	258	272	250	250	192	200	247	249
Wild grapevine Spain (south)	Wild grapevine Spain	Wild grapevine Spain	1	Sy_Eu_Spain_1	139	159	234	240	249	263	239	239	190	190	258	262	252	272	194	204	0	0
			2	Sy_Eu_Spain_2	159	159	238	240	233	239	239	239	182	186	234	266	240	252	196	196	0	0
			3	Sy_Eu_Spain_3	133	153	234	234	263	263	239	255	182	186	228	262	252	252	194	194	0	0
			4	Sy_Eu_Spain_4	133	153	234	234	237	239	255	255	186	190	234	244	260	264	194	204	0	0
			5	Sy_Eu_Spain_5	153	159	232	234	239	239	255	257	182	188	234	266	260	260	204	204	0	0
			6	Sy_Eu_Spain_6	159	159	234	242	239	263	239	257	188	195	234	234	252	260	194	196	0	0
			7	Sy_Eu_Spain_7	133	159	234	242	239	243	239	257	197	197	244	258	252	260	204	204	0	0
			8	Sy_Eu_Spain_8	143	143	234	234	239	239	239	257	188	188	234	236	260	262	204	204	0	0
			9	Sy_Eu_Spain_9	133	153	230	238	237	237	249	257	188	195	252	266	252	272	186	204	0	0
			10	Sy_Eu_Spain_10	135	153	234	238	239	265	239	249	188	188	258	258	240	260	188	196	0	0
			11	Sy_Eu_Spain_11	137	141	238	242	237	253	255	257	186	186	266	266	256	256	188	204	0	0
			12	Sy_Eu_Spain_12	133	143	228	234	239	239	255	257	186	188	234	262	260	272	204	204	0	0
			13	Sy_Eu_Spain_13	159	159	230	234	233	239	257	257	184	195	234	266	256	256	196	196	0	0
			14	Sy_Eu_Spain_14	133	143	228	242	239	249	241	257	186	188	228	234	240	260	204	204	0	0
			15	Sy_Eu_Spain_15	133	153	236	236	239	239	239	249	186	188	234	254	260	262	196	204	0	0
			16	Sy_Eu_Spain_16	133	153	236	242	239	253	255	259	182	186	234	260	260	262	188	194	0	0
			17	Sy_Eu_Spain_17	153	159	232	232	237	247	255	257	186	195	258	260	250	260	196	204	0	0
			18	Sy_Eu_Spain_18	133	135	234	240	239	249	249	257	182	182	260	266	256	260	188	204	0	0
			19	Sy_Eu_Spain_19	133	146	230	238	237	237	239	241	186	186	262	266	256	256	204	204	0	0
			20	Sy_Eu_Spain_20	137	143	230	234	237	237	255	255	180	182	266	266	256	260	204	204	0	0
			21	Sy_Eu_Spain_21	153	153	234	238	239	239	249	257	182	188	258	262	256	260	204	204	0	0
			22	Sy_Eu_Spain_22	133	159	238	238	239	263	249	257	186	188	228	258	250	256	188	204	0	0
			23	Sy_Eu_Spain_23	143	159	234	234	243	249	241	249	182	188	262	262	240	260	188	200	0	0
			24	Sy_Eu_Spain_24	139	159	234	238	239	249	255	257	188	195	258	262	256	260	204	204	0	0
			25	Sy_Eu_Spain_25	133	139	230	238	239	263	255	255	188	195	254	262	260	272	204	204	0	0
			26	Sy_Eu_Spain_26	139	159	230	234	239	263	255	255	188	195	262	262	256	260	204	204	0	0
			27	Sy_Eu_Spain_27	133	141	230	238	239	249	255	255	184	190	258	266	260	272	186	204	0	0
			28	Sy_Eu_Spain_28	143	153	234	234	243	249	249	255	182	188	234	254	250	250	188	188	0	0
			29	Sy_Eu_Spain_29	153	153	232	238	239	239	249	255	182	195	234	262	260	260	188	194	0	0
			30	Sy_Eu_Spain_30	153	159	230	236	239	263	267	267	182	186	246	246	240	260	204	204	0	0
			31	Sy_Eu_Spain_31	133	153	224	234	239	251	243	257	182	195	254	262	240	256	186	204	0	0
			32	Sy_Eu_Spain_32	133	159	224	234	239	247	239	257	188	195	228	262	250	250	188	204	0	0
			33	Sy_Eu_Spain_33	143	143	234	238	243	251	255	255	190	195	262	262	240	260	196	200	0	0
			34	Sy_Eu_Spain_34	137	159	224	238	239	239	249	255	182	190	234	252	240	252	188	196	0	0
			35	Sy_Eu_Spain_35	159	159	224	242	239	251	239	255	182	186	264	264	240	252	188	196	0	0
			36	Sy_Eu_Spain_36	133	153	234	238	239	239	241	255	182	195	236	252	240	256	196	204	0	0
			37	Sy_Eu_Spain_37	153	153	238	242	239	263	241	255	184	195	252	252	240	256	194	204	0	0
			38	Sy_Eu_Spain_38	143	153	238	242	239	263	255	255	184	188	262	268	240	256	194	194	0	0
			39	Sy_Eu_Spain_39	143	153	238	242	239	263	255	255	182	195	252	262	240	256	194	204	0	0
			40	Sy_Eu_Spain_40	153	157	234	238	239	239	249	255	180	195	234	264	260	260	196	204	0	0
			41	Sy_Eu_Spain_41	141	159	230	234	263	263	239	255	195	195	234	246	252	252	194	196	0	0
			42	Sy_Eu_Spain_42	141	159	234	242	239	253	255	267	182	190	228	258	256	258	186	194	0	0
			43	Sy_Eu_Spain_43	159	159	234	234	239	263	249	257	186	188	236	262	250	252	196	204	0	0
			44	Sy_Eu_Spain_44	139	143	234	234	239	239	255	271	182	186	252	252	250	252	188	194	0	0
			45	Sy_Eu_Spain_45	143	150	234	242	239	239	257	257	182	186	252	262	250	250	196	200	0	0
			46	Sy_Eu_Spain_46	141	153	234	238	239	249	255	257	186	188	262	262	258	260	194	204	0	0
			47	Sy_Eu_Spain_47	157	159	230	234	239	249	257	267	188	190	234	268	252	252	204	204	0	0
			48	Sy_Eu_Spain_48	135	157	232	242	239	239	255	267	182	190	254	268	260	260	204	204	0	0
			49	Sy_Eu_Spain_49	153	153	234	234	239	249	255	257	186	188	234	262	258	260	194	204	0	0
			50	Sy_Eu_Spain_50	141	143	238	238	239	265	255	267	190	192	228	262	250	258	192	192	0	0
Wild grapevine Spain (north)			51	Sy_Eu_Spain_51	153	157	234	234	239	263	249	257	186	186	228	264	240	256	186	194	0	0
			52	Sy_Eu_Spain_52	141	153	230	234	239	263	249	249	190	190	228	262	256	260	194	204	0	0
			53	Sy_Eu_Spain_53	143	153	230	234	239	263	255	255	190	190	262	264	250	260	196	204	0	0
			54	Sy_Eu_Spain_54	141	143	230	234	239	263	249	255	190	195	262	264	240	260	194	204	0	0
			55	Sy_Eu_Spain_55	141	157	230	230	263	263	249	249	190	190	262	264	260	260	194	196	0	0
			56	Sy_Eu_Spain_56	141	159	234	234	263	263	255	257	190	190	244	244	260	260	194	194	0	0
			57	Sy_Eu_Spain_57	157	159	230	230	239	263	249	255	190	195	262	264	256	260	194	204	0	0
			58	Sy_Eu_Spain_58	153	159	234	234	257	263	255	255	190	195	228	262	256	260	194	194	0	0
			59	Sy_Eu_Spain_59	153	153	234	234	239	263	249	267	188	190	228	236	256	260	194	204	0	0
			60	Sy_Eu_Spain_60	153	157	234	234	263	263	249	255	186	192	236	264	240	252	194	196	0	0
			61	Sy_Eu_Spain_61	153	153	234	234	257	263	249	259	195	195	228	264	240	240	194	204	0	0
			62	Sy_Eu_Spain_62	143	153	234	234	249	257	249	259	190	195	228	264	256	256	194	194	0	0
			63	Sy_Eu_Spain_63	153	153	234	234	249	263	249	255	190	195	228	236	254	256	194	204	0	0
			64	Sy_Eu_Spain_64	153	153	234	234	257	263	249	259	190	195	264	264	240	256	194	204	0	0
			65	Sy_Eu_Spain_65	143	157	234	242	239	239	255	255	190	190	236	264	240	250	194	204	0	0
			66	Sy_Eu_Spain_66	153	153	234	234	239	239	257	267	190	192	234	264	240	256	204	204	0	0
			67	Sy_Eu_Spain_67	153	157	232	232	249	263	255	267	190	195	234	236	260	260	196	204	0	0
			68	Sy_Eu_Spain_68	133	141	232	234	239	263	239	267	180	190	236	252	256	260	194	194	0	0
			69	Sy_Eu_Spain_69	143	143	234	234	263	263	257	267	190	190	236	264	256	256	204	204	0	0
			70	Sy_Eu_Spain_70	143	153	230	242	239	263	255	255	188	190	264	264	240	240	194	204	0	0
			71	Sy_Eu_Spain_71	153	153	234	238	239	263	249	267	180	188	264	264	240	260	194	204	0	0
			72	Sy_Eu_Spain_72	153	153	230	234	239	239	249	249	190	192	228	228	240	256	204	204	0	0
			73	Sy_Eu_Spain_73	153	157	234	242	239	263	249	255	190	192	228	228	240	260	194	194	0	0
			74	Sy_Eu_Spain_74	153	153	230	234	239	263	249	249	190	190	234	264	256	258	194	194	0	0
			75	Sy_Eu_Spain_75	153	157	230	234	239	263	249	255	190	190	228	234	240	258	194	204	0	0
			76	Sy_Eu_Spain_76	133	155	234	234	239	263	249	255	190	190	228	264	240	240	194	204	0	0
			77	Sy_Eu_Spain_77	153	157	234	242	239	249	249	255	190	190	228	236	240	256	194	204	0	0
			78	Sy_Eu_Spain_78	143	153	234	242	239	261	239	249	190	190	228	234	256	256	194	194	0	0
			79	Sy_Eu_Spain_79	153	157	234	234	239	263	239	239	190	192	228	236	256	256	194	204	0	0
			80	Sy_Eu_Spain_80	141	157	234	234	239	239	249	267	190	190	234	234	256	256	194	204	0	0
			81	Sy_Eu_Spain_81	153	153	230	230	239	263	249	255	190	192	228	236	240	256	194	204	0	0
			82	Sy_Eu_Spain_82	141	143	234	234	239	263	249	257	190	190	228	236	252	256	196	204	0	0
			83	Sy_Eu_Spain_83	153	157	230	234	239	263	239	249	190	192	234	266	240	258	194	204	0	0
			84	Sy_Eu_Spain_84	153	153	234	234	251	257	249	257	190	190	236	236	240	272	204	204	0	0
			85	Sy_Eu_Spain_85	153	153	234	234	251	257	249	255	190	190	236	236	240	272	194	196	0	0
			86	Sy_Eu_Spain_86	153	153	232	234	263	263	249	249	190	190	244	264	256	260	194	194	0	0
			87	Sy_Eu_Spain_87	153	157	234	234	239	263	239	249	190	192	244	264	240	240	194	194	0	0
			88	Sy_Eu_Spain_88	157	157	234	234	247	257	239	255	186	190	236	244	240	260	186	194	0	0
			89	Sy_Eu_Spain_89	141	157	232	234	239	263	239	239	186	190	228	236	240	256	194	194	0	0
			90	Sy_Eu_Spain_90	153	153	232	234	239	257	239	267	190	192	234	236	256	256	194	194	0	0
			91	Sy_Eu_Spain_91	153	157	234	234	239	247	239	249	186	190	244	252	240	256	186	194	0	0
			92	Sy_Eu_Spain_92	153	153	234	242	239	257	255	255	192	192	236	264	256	258	194	194	0	0
			93	Sy_Eu_Spain_93	153	153	234	234	239	249	239	255	190	190	252	262	256	260	194	204	0	0
			94	Sy_Eu_Spain_94	153	157	242	242	239	263	257	267	190	192	228	234	240	260	196	204	0	0
			95	Sy_Eu_Spain_95	153	153	234	242	239	263	255	255	190	190	228	234	240	240	196	204	0	0
			96	Sy_Eu_Spain_96	141	153	230	234	239	263	257	257	190	190	228	236	256	256	194	194	0	0
			97	Sy_Eu_Spain_97	153	157	230	234	251	261	239	255	190	192	228	228	252	256	194	200	0	0
			98	Sy_Eu_Spain_98	153	159	230	230	239	261	249	267	190	190	228	228	240	252	194	204	0	0
			99	Sy_Eu_Spain_99	153	157	230	234	263	267	255	267	190	190	228	236	240	256	194	196	0	0
			100	Sy_Eu_Spain_100	157	157	230	234	257	257	249	255	186	186	218	236	240	240	194	194	0	0
Wild grapevine Italy	Wild grapevine Italy	Wild grapevine Italy	101	Sy_Eu_Italy_1	135	141	230	230	239	261	255	267	192	192	228	234	240	240	194	194	251	251
			102	Sy_Eu_Italy_2	141	153	230	230	263	263	249	255	188	190	236	264	240	252	194	194	247	251
			103	Sy_Eu_Italy_3	153	157	224	230	247	263	239	249	188	190	228	236	256	256	194	204	251	251
			104	Sy_Eu_Italy_4	153	157	234	234	249	263	239	255	190	208	228	234	240	256	194	202	251	251
			105	Sy_Eu_Italy_5	133	153	234	234	249	263	239	249	190	192	252	264	240	272	194	194	251	251
			106	Sy_Eu_Italy_6	141	153	230	230	249	263	255	255	190	190	228	228	240	240	196	202	247	247
			107	Sy_Eu_Italy_7	149	153	228	232	239	259	249	249	190	190	228	228	240	272	194	194	247	251
			108	Sy_Eu_Italy_8	133	153	238	242	239	263	249	255	190	190	228	236	256	272	194	194	251	251
			109	Sy_Eu_Italy_9	133	141	230	234	251	263	239	257	190	190	228	228	256	272	194	194	251	251
			110	Sy_Eu_Italy_10	133	157	228	230	247	247	255	255	180	192	228	236	240	272	204	204	247	251
			111	Sy_Eu_Italy_11	153	157	230	230	239	257	239	255	190	190	228	234	272	272	194	200	251	251
			112	Sy_Eu_Italy_12	153	157	230	234	239	263	255	255	190	194	218	236	240	252	194	194	247	251
			113	Sy_Eu_Italy_13	141	157	228	228	263	263	239	249	186	190	228	234	240	256	194	204	247	247
			114	Sy_Eu_Italy_14	133	157	230	234	257	263	239	249	190	190	228	234	240	240	194	194	247	251
			115	Sy_Eu_Italy_15	141	153	234	240	249	261	249	249	180	190	226	236	240	248	194	204	237	251
			116	Sy_Eu_Italy_16	133	153	224	236	263	263	249	255	190	190	256	264	240	262	194	194	247	251
			117	Sy_Eu_Italy_17	143	157	230	242	263	263	239	255	188	190	236	264	240	256	194	194	251	251
			118	Sy_Eu_Italy_18	133	153	230	234	239	263	249	249	190	190	228	228	240	272	194	194	247	251
			119	Sy_Eu_Italy_19	141	153	228	230	239	263	249	255	190	192	228	236	240	256	194	194	237	251
			120	Sy_Eu_Italy_20	133	153	230	242	263	263	249	255	182	190	234	236	252	260	194	194	251	259
			121	Sy_Eu_Italy_21	141	153	242	244	239	263	249	255	190	192	228	236	240	252	194	196	247	251
			122	Sy_Eu_Italy_22	133	153	230	230	239	257	255	255	190	190	220	234	240	240	194	194	247	251
			123	Sy_Eu_Italy_23	133	143	238	238	233	263	239	241	186	192	228	228	240	252	194	194	239	251
			124	Sy_Eu_Italy_24	143	157	238	238	233	249	241	255	192	192	228	228	252	256	194	200	251	251
			125	Sy_Eu_Italy_25	151	155	228	230	261	263	243	255	192	192	228	236	256	256	194	194	247	251
			126	Sy_Eu_Italy_26	143	151	228	230	247	263	249	255	188	194	228	264	240	256	194	194	251	251
			127	Sy_Eu_Italy_27	133	153	228	230	239	249	241	255	192	194	228	236	256	256	194	200	249	251
			128	Sy_Eu_Italy_28	141	157	230	230	233	263	241	241	190	192	236	264	256	256	194	196	251	251
			129	Sy_Eu_Italy_29	143	153	228	230	263	263	255	267	184	194	264	264	240	254	194	194	239	247
			130	Sy_Eu_Italy_30	133	143	234	242	263	263	241	249	180	190	236	252	240	252	194	200	249	251
			131	Sy_Eu_Italy_31	133	153	242	242	239	239	241	255	186	194	218	244	240	256	194	194	249	251
			132	Sy_Eu_Italy_32	133	153	230	230	247	247	255	267	184	192	244	258	256	262	196	204	251	259
			133	Sy_Eu_Italy_33	139	143	230	230	261	263	239	267	182	184	236	264	240	240	194	196	247	259
			134	Sy_Eu_Italy_34	133	153	236	238	247	263	255	255	190	194	228	236	256	262	194	194	251	251
			135	Sy_Eu_Italy_35	133	153	230	234	239	263	255	255	182	194	236	236	240	252	192	204	247	247
			136	Sy_Eu_Italy_36	133	153	230	234	247	263	239	249	190	192	220	234	240	272	194	194	247	247
			137	Sy_Eu_Italy_37	133	153	228	230	239	247	249	249	184	194	228	236	256	256	196	204	247	255
			138	Sy_Eu_Italy_38	133	141	228	230	263	263	249	255	190	192	244	264	252	256	194	202	251	251
			139	Sy_Eu_Italy_39	133	143	230	230	233	247	241	255	190	192	236	278	240	252	196	204	247	251
			140	Sy_Eu_Italy_40	143	143	240	240	263	263	255	255	194	194	228	236	240	262	194	194	247	265
			141	Sy_Eu_Italy_41	133	157	228	230	263	263	249	255	190	194	236	236	240	262	194	194	251	251
			142	Sy_Eu_Italy_42	133	153	244	244	247	247	249	249	186	190	236	264	252	272	194	194	243	251
			143	Sy_Eu_Italy_43	153	155	230	230	233	239	241	249	190	192	264	264	252	252	188	204	251	251
			144	Sy_Eu_Italy_44	139	153	228	240	239	253	239	267	190	190	234	236	240	256	194	200	251	251
			145	Sy_Eu_Italy_45	153	153	230	230	233	261	239	267	190	192	228	234	252	256	196	196	251	251
			146	Sy_Eu_Italy_46	139	157	230	230	263	263	239	255	186	190	234	236	240	256	194	196	245	251
			147	Sy_Eu_Italy_47	133	153	228	240	233	263	239	249	190	192	228	268	240	256	194	196	251	251
			148	Sy_Eu_Italy_48	139	157	230	230	233	263	241	267	190	194	234	244	240	252	194	194	247	251
			149	Sy_Eu_Italy_49	133	153	240	242	263	263	249	267	190	192	236	244	240	272	194	194	247	251
			150	Sy_Eu_Italy_50	133	157	242	242	263	263	241	255	190	190	236	236	240	252	194	196	247	251
Wild grapevine Germany	Wild grapevine Germany	Wild grapevine Germany	151	Sy_Eu_Germany_1	151	151	228	234	239	263	267	267	190	190	228	264	0	0	194	194	251	251
			152	Sy_Eu_Germany_2	151	151	234	234	249	263	255	255	190	192	228	236	0	0	194	194	251	251
			153	Sy_Eu_Germany_3	151	151	230	234	239	263	255	267	190	190	264	264	0	0	194	194	251	251
			154	Sy_Eu_Germany_4	143	151	230	234	263	263	249	267	190	190	236	264	0	0	194	194	251	251
			155	Sy_Eu_Germany_5	143	151	234	240	249	257	255	255	190	190	234	236	0	0	194	194	245	251
			156	Sy_Eu_Germany_6	151	151	230	234	239	239	239	267	190	190	234	234	0	0	194	194	251	251
			157	Sy_Eu_Germany_7	151	151	230	234	263	263	255	255	190	190	236	236	0	0	194	194	239	251
			158	Sy_Eu_Germany_8	151	151	230	240	239	257	255	255	190	192	236	264	0	0	194	194	251	251
			159	Sy_Eu_Germany_9	151	155	230	234	263	263	255	255	190	190	236	236	0	0	194	194	251	251
			160	Sy_Eu_Germany_10	151	157	230	242	239	263	255	267	190	190	236	236	0	0	194	194	251	251
			161	Sy_Eu_Germany_11	151	151	230	234	263	263	239	255	190	190	236	264	0	0	194	194	245	251
			162	Sy_Eu_Germany_12	151	151	234	242	249	263	255	267	190	190	236	264	0	0	194	194	251	251
			163	Sy_Eu_Germany_13	141	151	234	242	263	263	239	267	190	190	236	236	0	0	194	194	251	251
			164	Sy_Eu_Germany_14	151	155	230	234	239	249	255	267	190	190	236	236	0	0	194	194	251	251
			165	Sy_Eu_Germany_15	151	151	230	234	239	239	249	255	190	192	236	264	0	0	194	194	245	251
			166	Sy_Eu_Germany_16	151	151	234	234	249	263	255	255	190	190	236	236	0	0	194	194	247	251
			167	Sy_Eu_Germany_17	151	151	230	234	263	263	255	267	190	190	236	264	0	0	194	194	251	251
			168	Sy_Eu_Germany_18	151	151	230	242	239	239	267	267	190	190	236	236	0	0	194	194	251	251
			169	Sy_Eu_Germany_19	151	151	230	234	239	263	267	267	190	190	228	236	0	0	194	194	251	251
			170	Sy_Eu_Germany_20	151	151	230	240	249	263	255	255	190	192	234	236	0	0	194	194	251	251
			171	Sy_Eu_Germany_21	151	151	230	230	239	249	239	249	190	190	236	236	0	0	194	194	251	251
			172	Sy_Eu_Germany_22	133	151	230	230	239	263	255	255	190	190	234	236	0	0	194	196	251	251
			173	Sy_Eu_Germany_23	151	151	234	242	257	263	249	255	190	190	228	236	0	0	194	196	251	251
			174	Sy_Eu_Germany_24	155	155	230	234	239	263	267	267	190	190	236	264	0	0	194	194	251	251
			175	Sy_Eu_Germany_25	151	151	230	230	239	263	267	267	190	190	236	264	0	0	194	194	251	251
			176	Sy_Eu_Germany_26	151	151	230	234	239	249	239	239	190	190	234	264	0	0	194	194	251	251
			177	Sy_Eu_Germany_27	151	151	230	238	239	257	255	267	190	192	236	236	0	0	194	194	251	251
			178	Sy_Eu_Germany_28	141	151	234	234	239	263	239	255	190	190	234	236	0	0	194	194	251	251
			179	Sy_Eu_Germany_29	151	151	230	234	263	263	239	267	190	190	236	236	0	0	194	194	251	251
			180	Sy_Eu_Germany_30	133	151	230	230	239	239	255	267	190	190	234	264	0	0	194	194	251	251
			181	Sy_Eu_Germany_31	151	151	230	234	239	263	267	267	190	190	236	236	0	0	194	194	251	251
			182	Sy_Eu_Germany_32	151	157	230	242	239	263	255	267	190	190	236	236	0	0	194	194	251	251
			183	Sy_Eu_Germany_33	141	151	234	234	239	257	239	249	190	190	234	236	0	0	194	194	251	251
			184	Sy_Eu_Germany_34	141	151	230	230	239	263	239	249	190	190	234	264	0	0	194	194	251	251
			185	Sy_Eu_Germany_35	141	151	234	234	239	263	239	255	190	190	234	236	0	0	194	194	251	251
			186	Sy_Eu_Germany_36	151	157	230	234	239	239	239	267	190	190	236	264	0	0	194	194	251	251
			187	Sy_Eu_Germany_37	151	151	230	234	239	263	255	255	190	190	228	236	0	0	194	194	251	251
			188	Sy_Eu_Germany_38	151	151	230	230	249	257	239	267	190	192	236	236	0	0	194	194	251	251
			189	Sy_Eu_Germany_39	151	151	230	234	263	263	255	255	190	190	228	236	0	0	194	194	247	251
			190	Sy_Eu_Germany_40	151	151	230	234	263	265	249	267	190	190	236	236	0	0	194	196	251	251
			191	Sy_Eu_Germany_41	151	151	230	230	239	239	239	255	190	190	228	234	0	0	194	194	251	251
			192	Sy_Eu_Germany_42	151	151	230	234	263	265	267	267	190	190	236	264	0	0	194	196	251	251
			193	Sy_Eu_Germany_43	151	151	230	230	263	265	255	267	190	190	236	236	0	0	194	194	251	251
			194	Sy_Eu_Germany_44	151	151	234	240	263	263	255	255	190	192	228	236	0	0	194	194	251	251
			195	Sy_Eu_Germany_45	151	151	230	234	239	239	249	255	190	192	236	264	0	0	194	194	245	251
			196	Sy_Eu_Germany_46	133	151	230	234	263	263	255	255	190	190	234	236	0	0	194	196	251	251
			197	Sy_Eu_Germany_47	151	151	230	242	239	249	239	239	190	190	234	236	0	0	194	194	251	251
			198	Sy_Eu_Germany_48	143	151	230	230	239	249	255	267	190	190	228	236	0	0	194	194	251	251
			199	Sy_Eu_Germany_49	151	151	234	242	239	263	255	255	190	192	228	264	0	0	194	196	251	251
			200	Sy_Eu_Germany_50	151	151	230	242	239	263	239	255	190	190	234	264	0	0	194	194	251	251
Wild grapevine Hungary	Wild grapevine Balkans	Wild grapevine Balkans	201	Sy_E_Eu_Hungary_1	133	151	234	234	239	239	267	267	190	192	228	234	0	0	194	194	251	253
			202	Sy_E_Eu_Hungary_2	155	155	230	234	239	239	267	267	190	190	236	236	0	0	194	194	251	251
			203	Sy_E_Eu_Hungary_3	133	141	230	234	241	263	267	267	190	190	236	236	0	0	194	194	251	251
			204	Sy_E_Eu_Hungary_4	133	151	230	234	239	263	255	267	190	190	236	236	0	0	194	194	251	251
			205	Sy_E_Eu_Hungary_5	133	151	230	230	239	239	255	267	190	190	236	236	0	0	194	194	251	251
			206	Sy_E_Eu_Hungary_6	133	141	230	234	241	263	267	267	190	190	236	236	0	0	194	194	251	251
			207	Sy_E_Eu_Hungary_7	135	151	234	248	239	257	255	267	190	195	236	236	0	0	196	196	249	251
Wild grapevine Slovenia			208	Sy_E_Eu_Slovenia_*1	133	151	230	234	239	263	237	253	190	190	236	236	0	0	194	194	251	251
			209	Sy_E_Eu_Slovenia_*2	151	155	230	234	239	263	247	253	190	190	236	236	0	0	194	194	251	251
			210	Sy_E_Eu_Slovenia_*3	133	155	234	234	263	263	255	255	184	190	236	270	0	0	194	194	251	251
			211	Sy_E_Eu_Slovenia_*4	133	151	234	234	257	263	255	255	180	190	236	236	0	0	194	194	237	251
			212	Sy_E_Eu_Slovenia_*5	133	133	234	242	239	257	255	255	180	192	236	236	0	0	194	196	237	255
			213	Sy_E_Eu_Slovenia_*6	133	133	234	242	239	239	253	255	180	190	236	236	0	0	196	196	237	255
			214	Sy_E_Eu_Slovenia_*7	151	151	234	234	239	263	255	255	190	190	236	236	0	0	196	196	251	251
			215	Sy_E_Eu_Slovenia_1	151	155	230	234	239	257	255	267	190	190	236	262	240	240	188	194	257	257
			216	Sy_E_Eu_Slovenia_2	151	157	230	234	239	265	255	267	190	190	236	262	240	240	188	194	251	255
			217	Sy_E_Eu_Slovenia_3	151	151	230	230	261	261	255	257	190	190	236	236	240	272	194	194	251	251
			218	Sy_E_Eu_Slovenia_4	141	151	230	230	257	263	249	255	188	190	228	258	240	250	194	196	251	251
			219	Sy_E_Eu_Slovenia_5	151	155	230	240	261	263	255	255	190	192	236	236	240	256	194	194	251	255
			220	Sy_E_Eu_Slovenia_6	151	151	230	230	259	259	267	267	190	190	268	268	250	250	194	194	251	251
			221	Sy_E_Eu_Slovenia_7	133	155	234	234	249	259	249	267	190	190	236	262	240	256	192	192	251	251
			222	Sy_E_Eu_Slovenia_8	133	133	230	230	249	263	249	249	190	192	236	264	240	250	194	196	251	251
			223	Sy_E_Eu_Slovenia_9	133	141	230	230	239	239	249	255	190	190	236	252	240	250	194	194	247	251
			224	Sy_E_Eu_Slovenia_10	151	155	230	234	239	263	249	249	190	190	236	236	240	240	194	194	251	255
			225	Sy_E_Eu_Slovenia_11	133	151	230	234	263	263	255	267	190	190	236	262	240	240	194	194	251	251
			226	Sy_E_Eu_Slovenia_12	133	151	234	234	231	247	249	255	190	190	236	268	240	240	194	194	251	251
			227	Sy_E_Eu_Slovenia_13	151	151	230	230	257	259	267	267	190	190	236	264	240	240	194	196	251	255
			228	Sy_E_Eu_Slovenia_14	133	151	230	234	249	257	255	267	190	190	236	236	240	240	194	196	251	251
			229	Sy_E_Eu_Slovenia_15	155	157	230	234	247	257	255	267	190	190	236	264	240	256	196	204	251	251
			230	Sy_E_Eu_Slovenia_16	141	141	230	234	239	257	255	255	176	190	252	264	240	250	192	192	247	251
			231	Sy_E_Eu_Slovenia_17	133	155	234	234	237	249	249	255	190	190	236	236	240	240	194	196	251	255
			232	Sy_E_Eu_Slovenia_18	155	157	230	230	249	263	255	267	190	190	264	264	240	240	194	196	251	251
			233	Sy_E_Eu_Slovenia_19	133	151	234	242	239	263	249	255	190	190	236	236	240	256	194	196	251	251
			234	Sy_E_Eu_Slovenia_20	133	133	234	242	239	239	255	255	180	190	236	236	240	240	196	196	237	255
			235	Sy_E_Eu_Slovenia_21	151	155	234	234	257	263	255	255	190	190	236	236	240	256	194	194	251	251
			236	Sy_E_Eu_Slovenia_22	133	133	230	234	239	255	249	255	190	190	236	260	240	264	194	194	251	255
			237	Sy_E_Eu_Slovenia_23	151	151	230	234	257	263	267	267	180	180	236	264	250	256	194	196	237	237
			238	Sy_E_Eu_Slovenia_24	151	155	230	230	257	263	249	255	190	190	236	252	240	240	194	194	251	251
			239	Sy_E_Eu_Slovenia_25	141	155	230	234	257	263	255	255	190	190	236	264	240	240	194	194	251	251
			240	Sy_E_Eu_Slovenia_26	151	155	234	234	249	263	255	255	190	190	236	252	240	256	194	196	251	251
			241	Sy_E_Eu_Slovenia_27	133	155	230	234	239	249	249	267	190	190	236	264	240	240	194	194	251	251
			242	Sy_E_Eu_Slovenia_28	133	141	234	234	263	263	255	267	190	190	236	270	250	250	194	194	251	251
			243	Sy_E_Eu_Slovenia_29	133	155	230	234	239	263	239	255	180	190	236	264	240	250	192	192	237	251
			244	Sy_E_Eu_Slovenia_30	151	155	230	234	239	263	255	255	176	190	236	264	240	240	194	194	251	251
			245	Sy_E_Eu_Slovenia_31	151	155	230	234	239	259	255	255	190	190	236	236	240	240	194	194	237	255
			246	Sy_E_Eu_Slovenia_32	151	151	234	234	239	263	255	255	190	190	236	268	240	240	194	196	251	253
			247	Sy_E_Eu_Slovenia_33	133	151	230	234	257	263	255	255	190	190	236	270	256	256	194	194	251	255
			248	Sy_E_Eu_Slovenia_34	133	151	234	236	239	263	239	255	180	190	248	262	240	272	194	204	237	255
			249	Sy_E_Eu_Slovenia_35	143	151	230	242	249	263	255	267	190	190	236	262	240	256	194	196	251	251
			250	Sy_E_Eu_Slovenia_36	133	151	230	234	239	239	249	267	190	190	264	264	240	240	196	196	251	255
			251	Sy_E_Eu_Slovenia_37	151	151	230	234	239	249	255	267	190	190	228	264	240	256	196	204	251	251
			252	Sy_E_Eu_Slovenia_38	141	151	230	230	257	263	255	267	190	190	236	264	240	240	194	224	251	251
			253	Sy_E_Eu_Slovenia_39	151	155	234	234	249	263	255	255	190	190	236	236	256	256	194	194	251	251
			254	Sy_E_Eu_Slovenia_40	151	151	230	234	249	263	255	267	184	190	236	264	264	264	194	194	249	255
			255	Sy_E_Eu_Slovenia_41	133	151	230	230	239	263	255	255	190	190	246	260	240	240	194	194	251	251
			256	Sy_E_Eu_Slovenia_42	141	151	230	234	239	239	255	267	190	190	236	264	240	240	194	194	251	251
			257	Sy_E_Eu_Slovenia_43	151	155	230	230	239	239	267	267	190	192	236	264	240	256	194	194	251	255
Wild grapevine Bosnia and Hercegovina			258	Sy_E_Eu_Bo_Her_1	133	151	230	242	239	263	249	249	190	190	236	236	0	0	194	194	251	255
			259	Sy_E_Eu_Bo_Her_2	151	151	230	242	239	263	249	255	190	190	236	236	0	0	194	196	251	251
			260	Sy_E_Eu_Bo_Her_3	151	155	230	230	239	263	249	255	190	190	236	236	0	0	194	194	251	251
			261	Sy_E_Eu_Bo_Her_4	157	157	230	242	257	263	253	253	180	190	236	236	0	0	194	196	251	251
			262	Sy_E_Eu_Bo_Her_5	149	151	234	242	239	263	255	267	190	190	236	236	0	0	194	196	251	251
			263	Sy_E_Eu_Bo_Her_6	141	155	228	240	263	263	267	267	190	192	236	236	0	0	194	196	251	251
			264	Sy_E_Eu_Bo_Her_7	151	151	234	242	239	263	249	267	190	190	236	236	0	0	188	196	245	251
			265	Sy_E_Eu_Bo_Her_8	151	155	230	242	239	263	255	255	190	192	228	236	0	0	194	196	251	251
			266	Sy_E_Eu_Bo_Her_9	151	155	234	234	239	263	249	267	190	192	228	236	0	0	194	200	251	251
			267	Sy_E_Eu_Bo_Her_10	155	155	234	242	249	263	249	273	190	190	236	236	0	0	196	200	251	251
			268	Sy_E_Eu_Bo_Her_11	141	155	234	236	239	263	249	255	190	192	236	236	0	0	194	196	247	251
			269	Sy_E_Eu_Bo_Her_12	151	155	230	234	249	257	249	249	190	190	236	236	0	0	194	200	247	251
			270	Sy_E_Eu_Bo_Her_13	151	151	230	238	257	263	249	255	190	190	236	236	0	0	196	196	247	251
			271	Sy_E_Eu_Bo_Her_14	151	151	230	234	263	263	249	255	190	190	236	244	0	0	194	196	247	251
			272	Sy_E_Eu_Bo_Her_15	151	155	230	242	239	263	249	255	186	190	236	244	0	0	188	194	251	251
			273	Sy_E_Eu_Bo_Her_16	139	151	230	230	239	249	249	255	180	190	236	236	0	0	196	204	245	251
			274	Sy_E_Eu_Bo_Her_17	155	155	230	230	247	247	239	255	192	192	236	254	0	0	194	204	251	251
			275	Sy_E_Eu_Bo_Her_18	151	151	242	242	257	263	249	249	190	192	228	228	0	0	196	204	251	255
			276	Sy_E_Eu_Bo_Her_19	151	151	230	230	257	261	255	255	182	192	234	236	0	0	194	196	247	251
			277	Sy_E_Eu_Bo_Her_20	133	151	230	238	239	263	249	255	190	192	228	236	0	0	194	196	247	247
Wild grapevine Croatia			278	Sy_E_Eu_Croatia_*1	139	139	230	234	257	263	249	249	186	186	256	264	240	252	0	0	0	0
			279	Sy_E_Eu_Croatia_*2	143	155	240	242	247	257	255	255	190	190	236	268	252	256	0	0	0	0
			280	Sy_E_Eu_Croatia_*3	133	139	228	234	239	257	239	241	186	190	258	258	240	262	0	0	0	0
			281	Sy_E_Eu_Croatia_1	133	139	230	234	239	257	239	255	190	192	236	236	0	0	194	194	247	251
			282	Sy_E_Eu_Croatia_2	139	151	228	228	239	263	241	255	190	192	236	244	0	0	196	196	251	251
			283	Sy_E_Eu_Croatia_3	133	151	228	230	263	263	241	241	190	192	228	234	0	0	196	196	247	247
			284	Sy_E_Eu_Croatia_4	147	151	228	234	261	263	249	255	180	192	234	236	0	0	194	196	251	255
			285	Sy_E_Eu_Croatia_5	139	157	228	234	239	263	239	249	190	192	236	244	0	0	196	196	247	247
			286	Sy_E_Eu_Croatia_6	151	155	230	242	247	263	249	249	190	190	234	234	0	0	194	194	251	251
			287	Sy_E_Eu_Croatia_7	133	151	242	242	257	263	239	241	190	190	234	234	0	0	194	194	251	251
			288	Sy_E_Eu_Croatia_8	141	151	230	242	257	257	239	249	190	192	234	234	0	0	194	196	251	251
			289	Sy_E_Eu_Croatia_9	147	157	242	242	261	263	255	267	190	190	234	254	0	0	194	194	251	251
			290	Sy_E_Eu_Croatia_10	141	153	230	234	249	257	249	267	182	192	236	236	0	0	196	200	237	251
			291	Sy_E_Eu_Croatia_*4	143	151	230	234	247	253	249	255	186	190	236	244	240	240	0	0	0	0
			292	Sy_E_Eu_Croatia_*5	133	151	230	234	247	257	239	249	186	190	258	258	252	272	0	0	0	0
			293	Sy_E_Eu_Croatia_11	151	155	228	234	261	261	255	255	180	192	236	236	0	0	196	196	247	255
			294	Sy_E_Eu_Croatia_12	133	151	230	242	263	263	249	249	186	190	236	236	0	0	194	194	251	251
			295	Sy_E_Eu_Croatia_*6	133	151	230	234	257	263	241	249	186	190	234	264	240	256	0	0	0	0
			296	Sy_E_Eu_Croatia_13	141	157	230	234	257	257	255	257	188	190	236	236	0	0	196	204	251	251
			297	Sy_E_Eu_Croatia_14	141	153	230	230	239	247	249	255	190	192	236	246	0	0	194	204	251	251
			298	Sy_E_Eu_Croatia_15	145	157	230	230	239	249	249	249	188	190	236	244	0	0	194	194	251	253
			299	Sy_E_Eu_Croatia_16	133	133	230	230	239	261	249	257	190	190	236	244	0	0	194	194	247	253
			300	Sy_E_Eu_Croatia_*7	141	141	230	242	263	267	267	267	190	192	236	236	240	256	0	0	0	0
			301	Sy_E_Eu_Croatia_*8	141	143	228	234	249	253	239	239	180	182	236	248	252	262	0	0	0	0
			302	Sy_E_Eu_Croatia_*9	145	151	230	234	249	249	241	267	192	196	234	248	250	256	0	0	0	0
			303	Sy_E_Eu_Croatia_*10	147	155	230	230	249	263	249	255	182	190	236	244	240	240	0	0	0	0
			304	Sy_E_Eu_Croatia_17	151	155	230	242	263	263	249	255	190	190	236	236	0	0	194	196	247	251
			305	Sy_E_Eu_Croatia_18	133	151	242	242	261	263	249	267	190	190	236	236	0	0	194	196	247	251
			306	Sy_E_Eu_Croatia_*11	133	151	230	234	239	263	249	257	190	190	236	236	240	240	0	0	0	0
			307	Sy_E_Eu_Croatia_*12	133	151	242	242	239	247	255	255	190	190	236	258	250	250	0	0	0	0
			308	Sy_E_Eu_Croatia_*13	137	151	224	269	257	261	237	249	186	208	252	258	250	250	0	0	0	0
			309	Sy_E_Eu_Croatia_*14	133	145	228	234	231	249	239	239	190	204	244	258	252	252	0	0	0	0
			310	Sy_E_Eu_Croatia_*15	141	145	254	267	251	261	237	239	208	208	216	244	240	256	0	0	0	0
			311	Sy_E_Eu_Croatia_*16	133	155	230	267	231	249	239	255	190	208	236	258	242	264	0	0	0	0
			312	Sy_E_Eu_Croatia_*17	133	151	230	242	231	249	239	255	180	212	248	264	262	264	0	0	0	0
			313	Sy_E_Eu_Croatia_*18	133	151	230	234	263	265	241	249	180	182	256	268	240	256	0	0	0	0
			314	Sy_E_Eu_Croatia_19	151	155	242	242	263	263	249	249	190	190	236	254	0	0	194	200	247	251
			315	Sy_E_Eu_Croatia_20	151	155	230	234	239	253	249	249	190	190	236	254	0	0	196	200	251	251
			316	Sy_E_Eu_Croatia_21	151	155	230	234	239	253	249	249	190	190	234	236	0	0	196	200	251	251
			317	Sy_E_Eu_Croatia_*19	133	151	230	230	239	263	249	255	190	190	236	236	240	252	0	0	0	0
			318	Sy_E_Eu_Croatia_*20	133	133	234	234	249	263	241	255	190	196	236	236	256	262	0	0	0	0
			319	Sy_E_Eu_Croatia_*21	151	151	230	242	263	263	249	255	190	192	236	264	240	262	0	0	0	0
			320	Sy_E_Eu_Croatia_*22	133	143	234	234	239	257	239	255	190	190	236	236	240	252	0	0	0	0
			321	Sy_E_Eu_Croatia_22	141	141	230	230	255	263	249	255	190	190	236	244	0	0	196	196	249	251
			322	Sy_E_Eu_Croatia_23	143	151	234	242	257	263	255	255	190	190	236	236	0	0	194	194	247	251
			323	Sy_E_Eu_Croatia_24	141	147	230	240	257	263	239	249	190	190	236	236	0	0	194	194	251	251
			324	Sy_E_Eu_Croatia_25	147	151	234	234	263	263	249	267	180	192	236	236	0	0	194	194	251	255
			325	Sy_E_Eu_Croatia_26	141	151	234	242	239	257	249	267	190	190	236	236	0	0	194	194	251	251
			326	Sy_E_Eu_Croatia_*23	141	151	230	230	249	263	249	269	180	192	236	236	240	240	0	0	0	0
			327	Sy_E_Eu_Croatia_*24	141	151	230	230	249	263	249	269	180	192	236	236	240	240	0	0	0	0

## Sheet: ST6 GenBank
Belkina et al. In-depth population genetic study of Vitis vinifera ssp. sylvestris from the Black Sea region and its virome
Supplementary Table 6. Complete sequences of viruses and viroids uploaded into GenBank with their identifier
Virus / Viroid	Library	Sample ID	GenBank identifier
AGaV	A51	B1	PQ606058
TGaV	A10	505	PQ606057
GRSPaV	A9	504	PQ521109
	A19	515	PQ521110
	A21	L4	PQ521113
	A25	516	PQ521111
	A26	517	PQ521112
	A36	B10	PQ521114
	A37	Sh4	PQ521115
	A39	B5	PQ521116
	A40	B6	PQ521117
	A41	Sh2	PQ521118
	A42	Sh5	PQ521119
	A43	L6	PQ521120
	A44	L7	PQ521121
	A45	L2	PQ521122
	A48	L10	PQ521123
	A50	Sh3	PQ521124
	A51	B1	PQ521125
	A52	B2	PQ521126
	A54	B4	PQ521127
	A56	B8	PQ521128
GPGV	A1	502	PQ521091
	A8	501	PQ521092
	A12	508	PQ521093
	A21	L4	PQ521094
	A36	B10	PQ521095
	A37	Sh4	PQ521096
	A39	B5	PQ521097
	A40	B6	PQ521098
	A42	Sh5	PQ521099
	A43	L6	PQ521100
	A44	L7	PQ521101
	A45	L2	PQ521102
	A47	L9	PQ521103
	A48	L10	PQ521104
	A50	Sh3	PQ521105
	A54	B4	PQ521106
	A55	B7	PQ521107
	A56	B8	PQ521108
GLRaV-1	A14	510	PQ521015
	A15	511	PQ521016
	A19	515	PQ521017
	A25	516	PQ521018
GRVFV	A25	516	PQ521014
GV-Sat	A14	510	PQ521019
	A15	511	PQ521020
	A25	516	PQ521021
	A26	517	PQ521022
GVA	A14	510	PQ521013
GVT	A8	501	PQ521076
	A9	504	PQ521077
	A12	508	PQ521078
	A17	513	PQ521079
	A18	514	PQ521080
	A19	515	PQ521081
	A21	L4	PQ521084
	A25	516	PQ521082
	A26	517	PQ521083
	A41	Sh2	PQ521085
	A42	Sh5	PQ521086
	A45	L2	PQ521087
	A48	L10	PQ521088
	A52	B2	PQ521089
	A57	Shk_1	PQ521090
VCV	A2	506	PQ521024
			PQ521025
	A3	A1	PQ521049
	A8	501	PQ521026
			PQ521027
	A9	504	PQ521028
			PQ521029
	A12	508	PQ521030
			PQ521031
	A13	509	PQ521032
	A15	511	PQ521033
			PQ521034
	A16	512	PQ521035
			PQ521036
	A17	513	PQ521037
			PQ521038
	A19	515	PQ521039
			PQ521040
	A21	L4	PQ521050
			PQ521051
	A22	518	PQ521041
			PQ521042
	A23	519	PQ521043
			PQ521044
	A25	516	PQ521045
			PQ521046
	A26	517	PQ521047
			PQ521048
	A27	Shk_sk	PQ521052
			PQ521053
	A36	B10	PQ521054
			PQ521055
	A41	Sh2	PQ521056
			PQ521057
	A42	Sh5	PQ521058
			PQ521059
	A45	L2	PQ521060
			PQ521061
	A47	L9	PQ521062
			PQ521063
	A48	L10	PQ521064
			PQ521065
	A49	Sh1	PQ521066
			PQ521067
	A50	Sh3	PQ521068
			PQ521069
	A53	Bx1	PQ521070
			PQ521071
	A54	B4	PQ521072
			PQ521073
	A55	B7	PQ521074
			PQ521075
GYSVd-1	A26	517	PQ521023

## Sheet: ST7 Phylogeny
Belkina et al. In-depth population genetic study of Vitis vinifera ssp. sylvestris from the Black Sea region and its virome
Supplementary Table 7. Initial data for phylogenetic analysis
Pathogen's name	Outgroup		Substitution model	Number of sequences from		Total sequences number	Date of download	Downloaded data
	Organism	Accession		GenBank	This paper
GRSPaV	Apple stem pitting virus	NC_003462	GTR	28	20	48	Jan 2024	Complete genomes of representative phylogroup members
GPGV	Grapevine berry inner necrosis virus	NC_015220	GTR	245	18	263	Jan 2024	Complete genomes with information about the country
GLRaV-1	Grapevine leafroll-associated virus 3	NC_004667	GTR	38	4	42	Jan 2024	Complete and nearly complete genomes
GRVFV	Grapevine Syrah virus 1	NC_012484	GTR	63	1	64	Jan 2024	Complete genomes
GV-Sat	The tree was midpoint rooted		T92	10	4	14	Jan 2024	Complete genomes
GVA	Grapevine virus B	NC_003602	GTR	30	1	31	Jan 2024	Complete genomes of all Russian isolates and representative phylogroup members
GVT	Grapevine rupestris stem pitting-associated virus	NC_001948	GTR	37	15	52	Jan 2024	Complete genomes
GYSVd-1	Grapevine yellow speckle viroid 2	NC_003612	T92	24	1	25	Jan 2024	Complete genomes of representative phylogroup members
VCV (RNA1)	Pepper cryptic virus 1	NC_037095	T92	8	30	38	March 2024	Complete genomes
VCV (RNA2)		NC_037096	TN93	8	28	36	March 2024

## Sheet: ST8 Genetic diversity
Belkina et al. In-depth population genetic study of Vitis vinifera ssp. sylvestris from the Black Sea region and its virome
Supplementary Table 8. Genetic diversity of wild grapevine populations of the Black Sea region by microsatellite markers
Population	Index	VVS2	VVMD5	VVMD7	VVMD25	VVMD27	VVMD28	VVMD32	VrZAG62	VrZAG79	Average
Abkhazia (N=5)	Na	6	2	3	3	3	3	2	4	4	3.333
	Ne	4.54545	1.72414	2.17391	2.63158	2.27273	2.63158	2	3.33333	3.57143	2.765
	I	1.64342	0.610864	0.897946	1.02965	0.950271	1.02965	0.693147	1.27985	1.31383	1.05
	Ho	1	0.6	0.2	0.6	0	0.6	1	1	0.8	0.644
	He	0.78	0.42	0.54	0.62	0.56	0.62	0.5	0.7	0.72	0.607
	F	-0.282051	-0.428571	0.62963	0.0322581	1	0.0322581	-1	-0.428571	-0.111111	-0.062
Crimea (N=18)	Na	9	5	6	7	6	7	3	6	5	6
	Ne	6	3.28934	3.72414	3.6	1.94012	2.2116	2.16	3.11538	2.67769	3.191
	I	1.95089	1.33551	1.47055	1.53557	1.01105	1.16341	0.854415	1.33639	1.22577	1.32
	Ho	0.888889	0.777778	0.666667	0.555556	0.5	0.611111	0.555556	0.722222	0.833333	0.679
	He	0.833333	0.695988	0.731481	0.722222	0.484568	0.54784	0.537037	0.679012	0.626543	0.651
	F	-0.0666667	-0.117517	0.0886076	0.230769	-0.0318471	-0.115493	-0.0344828	-0.0636364	-0.330049	-0.049
Utrish (N=27)	Na	9	9	9	5	6	10	11	8	8	8.333
	Ne	6.56757	2.90438	6.71889	4.70323	1.763	3.09554	5.90283	4.28824	1.95705	4.211
	I	2.02441	1.53125	2.00246	1.5804	0.945018	1.55765	2.00718	1.72274	1.14681	1.613
	Ho	0.925926	0.592593	0.925926	0.814815	0.407407	0.592593	0.555556	0.962963	0.592593	0.708
	He	0.847737	0.655693	0.851166	0.78738	0.432785	0.676955	0.83059	0.766804	0.489026	0.704
	F	-0.092233	0.0962343	-0.0878324	-0.0348432	0.0586371	0.12462	0.331131	-0.255814	-0.211781	-0.008
Notations:
N = Number of samples
Na = Number of different alleles
Ne = Number of effective alleles
I = Shannon's information index
Ho = Observed heterozygosity
He = Expected heterozygosity
F = Fixation index

## Sheet: ST9 Flower sex
Belkina et al. In-depth population genetic study of Vitis vinifera ssp. sylvestris from the Black Sea region and its virome
Supplementary Table 9. Flower sex determination of wild grapevine of the Black Sea region using marker VVIb23
Notations: M (male), H (hermaphrodite), F (female), - (unspecified)
Sample ID	Area	Allele 1	Allele 2	Genotype	Phenotype
A1	Abkhazia	286	304	-	-
A2	Abkhazia	296	296	-	-
A3	Abkhazia	300	310	-	-
A4	Abkhazia	300	310	-	-
A5	Abkhazia	300	310	-	-
L1	Utrish	310	310	-	-
L2	Utrish	288	304	M	-
L4	Utrish	288	288	F	-
L6	Utrish	288	288	F	-
L7	Utrish	288	304	M	-
L8	Utrish	288	304	M	-
L9	Utrish	288	304	M	-
L10	Utrish	288	310	-	-
B1	Utrish	288	304	M	M
B2	Utrish	288	304	M	M
B4	Utrish	288	304	M	M
B5	Utrish	288	304	M	M
B6	Utrish	288	296	-	-
B7	Utrish	288	296	-	F
B8	Utrish	288	304	M	-
В10	Utrish	288	288	F	F
Bх1	Utrish	288	304	M	-
Kras	Utrish	290	290	-	-
Sh1	Utrish	288	310	-	-
Sh2	Utrish	288	310	-	-
Sh3	Utrish	288	300	-	F
Sh4	Utrish	288	300	-	F
Sh5	Utrish	288	304	M	M
Shk_sk	Utrish	288	310	-	-
Shk_1	Utrish	288	288	M	-
Shk_2	Utrish	284	310	-	-
Shk_3	Utrish	290	290	-	-
501	Crimea	288	304	M	-
502	Crimea	288	288	F	-
504	Crimea	288	304	M	-
505	Crimea	288	304	M	-
506	Crimea	288	304	M	-
507	Crimea	288	304	M	-
508	Crimea	304	304	M	-
509	Crimea	288	302	-	-
510	Crimea	304	304	M	-
511	Crimea	302	304	-	-
512	Crimea	288	304	M	-
513	Crimea	290	304	-	-
514	Crimea	288	304	M	-
515	Crimea	288	304	M	-
516	Crimea	288	304	M	-
517	Crimea	288	288	F	-
518	Crimea	288	304	M	-
519	Crimea	288	304	M	-

## Sheet: ST10 Evanno method
Belkina et al. In-depth population genetic study of Vitis vinifera ssp. sylvestris from the Black Sea region and its virome
Supplementary Table 10. Calculation of the optimal number of K for the STRUCTURE software using Evanno method
Population structure analysis of wild grapevine of the Black Sea region only
# K	Reps	Mean LnP(K)	Stdev LnP(K)	Ln'(K)	|Ln''(K)|	Delta K
2	5	-3372.2600	6.2788	NA	NA	NA
3	5	-3273.2400	6.1651	99.020000	19.360000	3.140276
4	5	-3193.5800	14.2196	79.660000	10.460000	0.735604
5	5	-3124.3800	17.8582	69.200000	19.760000	1.106492
6	5	-3074.9400	11.5606	49.440000	116.240000	10.054822
7	5	-3141.7400	26.7223	-66.800000	20.560000	0.769394
8	5	-3187.9800	35.9055	-46.240000	25.960000	0.723010
9	5	-3208.2600	124.6547	-20.280000	28.440000	0.228150
10	5	-3200.1000	67.0199	8.160000	79.580000	1.187409
11	5	-3271.5200	68.3200	-71.420000	4.300000	0.062939
12	5	-3347.2400	67.7452	-75.720000	NA	NA
Population structure analysis of wild grapevine of the Black Sea region along with grapevine varieties and wild grapevine from different geographic regions
# K	Reps	Mean LnP(K)	Stdev LnP(K)	Ln'(K)	|Ln''(K)|	Delta K
2	5	-24229.9600	1.9882	NA	NA	NA
3	5	-23326.3200	3.8642	903.640000	438.080000	113.369031
4	5	-22860.7600	13.2628	465.560000	132.660000	10.002380
5	5	-22527.8600	16.8717	332.900000	16.220000	0.961375
6	5	-22211.1800	34.4615	316.680000	41.040000	1.190893
7	5	-21935.5400	19.1691	275.640000	19.080000	0.995354
8	5	-21640.8200	30.1897	294.720000	107.220000	3.551544
9	5	-21453.3200	38.3817	187.500000	22.320000	0.581527
10	5	-21243.5000	11.6947	209.820000	584.100000	49.945886
11	5	-21617.7800	992.6753	-374.280000	864.680000	0.871060
12	5	-21127.3800	169.1596	490.400000	363.920000	2.151341
13	5	-21000.9000	71.8824	126.480000	51.060000	0.710327
14	5	-20925.4800	14.1063	75.420000	3.400000	0.241027
15	5	-20853.4600	70.2927	72.020000	63.160000	0.898529
16	5	-20844.6000	63.2419	8.860000	112.460000	1.778252
17	5	-20723.2800	26.7980	121.320000	84.460000	3.151730
18	5	-20686.4200	52.2934	36.860000	NA	NA

[truncated: 11 more sheets: ST11 Preprocessing, ST12 Kraken2, ST13 Validation, ST14 Viruses, ST15 Mapping, ST16 SDT AGaV, ST17 SDT TGaV RdRp, ST18 SDT TGaV CP, ST19 Pop-gen analysis, ST20 Φst, ST21 Recombinations]
